# Supplementary material for: Bis{(1-methyl­imidazol-2-ylmeth­yl)[2-(2-pyridyl)eth­yl]amine-κ3 N,N′,N′′}zinc(II) bis­(hexa­fluoridophosphate)
Source: Acta Crystallogr Sect E Struct Rep Online. 2009 Oct 31;65(Pt 11):m1479. doi: 10.1107/S1600536809044419 (PMC2971120; doi:10.1107/S1600536809044419)
Supplement: Supplementary file 1 [file e-65-m1479-sup1.cif]

##############################################################################
###                                                                        ###
###        Electronic paper (Acta Crystallographica Section E)             ###
###                                                                        ###
##############################################################################
#                                                                            #
# This CIF contains the data in a paper accepted for publication in Acta     #
# Crystallographica Section E. It conforms to the requirements of Notes      #
# for Authors for Section E, and has been peer reviewed under the auspices   #
# of the IUCr Commission on Journals.                                        #
#                                                                            #
# Full details of the Crystallographic Information File format               #
# are given in the paper "The Crystallographic Information File (CIF):       #
# a New Standard Archive File for Crystallography" by S. R. Hall, F. H.      #
# Allen and I. D. Brown [Acta Cryst. (1991), A47, 655-685].                  #
#                                                                            #
# The current version of the core CIF dictionary is obtainable from          #
# ftp://ftp.iucr.org/pub/cif_core.dic. The current version number is 2.4.    #
#                                                                            #
# Software is freely available for graphical display of the structure(s) in  #
# this CIF.  For information consult the CIF home page http://www.iucr.org/  #
# cif/home.html                                                              #
#                                                                            #
# This file may be used for bona fide research purposes within the           #
# scientific community so long as proper attribution is given to the journal # 
# article from which it was obtained.                                        #
#                                                                            #
##############################################################################
                                             
data_global
_audit_creation_method     SHELXL-97
_journal_date_recd_electronic     2009-10-19
_journal_date_accepted     2009-10-26
_journal_name_full     'Acta Crystallographica, Section E'
_journal_year     2009
_journal_volume     65
_journal_issue     11
_journal_page_first     m1479
_journal_page_last     m1479
_journal_paper_category     QM
_journal_coeditor_code     XU2647
_publ_contact_author
;
     Ai-Zhi Wu
     School of Chinese Materia Medica
     Guangzhou University of Chinese Medicine
     Guangzhou 510006
     People's Republic of China
;
_publ_contact_author_email     wuaizhi@gzhtcm.edu.cn
_publ_contact_author_fax     ?
_publ_contact_author_phone     ?
_publ_section_title
;\
Bis{(1-methylimidazol-2-ylmethyl)[2-(2-pyridyl)ethyl]amine-\
\k^3^<i>N</i>,<i>N</i>',<i>N</i>''}zinc(II) bis(hexafluoridophosphate)
;
loop_
    _publ_author_name
    _publ_author_address
    'Wu, Ai-Zhi'
;
     School of Chinese Materia Medica
     Guangzhou University of Chinese Medicine
     Guangzhou 510006
     People's Republic of China
;
    'Ng, Seik Weng'
;
     Department of Chemistry
     University of Malaya
     50603 Kuala Lumpur
     Malaysia
;
_publ_section_synopsis     .
data_I
_audit_creation_method     SHELXL-97
_chemical_name_systematic
;
Bis{(1-methylimidazol-2-ylmethyl)[2-(2-pyridyl)ethyl]amine-
\k^3^<i>N</i>,<i>N</i>',<i>N</i>''}zinc(II) bis(hexafluoridophosphate)
;
_chemical_name_common     ?
_chemical_formula_moiety     'C24 H32 N8 Zn 2+, 2(F6 P -)'
_chemical_formula_sum     'C24 H32 F12 N8 P2 Zn'
_chemical_formula_iupac     '[Zn (C12 H16 N4)2] (P F6)2'
_chemical_formula_weight     787.89
_chemical_melting_point     ?
_symmetry_cell_setting     Orthorhombic
_symmetry_space_group_name_H-M     'P b c a'
_symmetry_space_group_name_Hall     '-P 2ac 2ab'
loop_
    _symmetry_equiv_pos_as_xyz
    'x, y, z'
    '-x+1/2, -y, z+1/2'
    '-x, y+1/2, -z+1/2'
    'x+1/2, -y+1/2, -z'
    '-x, -y, -z'
    'x-1/2, y, -z-1/2'
    'x, -y-1/2, z-1/2'
    '-x-1/2, y-1/2, z'
_cell_length_a     13.3147(5)
_cell_length_b     11.8147(4)
_cell_length_c     20.3359(6)
_cell_angle_alpha     90.00
_cell_angle_beta     90.00
_cell_angle_gamma     90.00
_cell_volume     3199.0(2)
_cell_formula_units_Z     4
_cell_measurement_reflns_used     4790
_cell_measurement_theta_min     2.5
_cell_measurement_theta_max     28.2
_cell_measurement_temperature     100(2)
_exptl_crystal_description     Block
_exptl_crystal_colour     Colorless
_exptl_crystal_size_max     0.40
_exptl_crystal_size_mid     0.38
_exptl_crystal_size_min     0.35
_exptl_crystal_density_diffrn     1.636
_exptl_crystal_density_meas     ?
_exptl_crystal_density_method     'not measured'
_exptl_crystal_F_000     1600
_exptl_absorpt_coefficient_mu     0.969
_exptl_absorpt_correction_type     Multi-scan
_exptl_absorpt_process_details     '(SADABS; Sheldrick, 1996)'
_exptl_absorpt_correction_T_min     0.6978
_exptl_absorpt_correction_T_max     0.7279
_diffrn_ambient_temperature     100(2)
_diffrn_radiation_type     MoK\a
_diffrn_radiation_wavelength     0.71073
_diffrn_radiation_source     'fine-focus sealed tube'
_diffrn_radiation_monochromator     graphite
_diffrn_measurement_device_type     'Bruker APEXII'
_diffrn_measurement_method     \w
_diffrn_detector_area_resol_mean     ?
_diffrn_reflns_number     18287
_diffrn_reflns_av_R_equivalents     0.0481
_diffrn_reflns_av_sigmaI/netI     0.0371
_diffrn_reflns_theta_min     2.00
_diffrn_reflns_theta_max     27.50
_diffrn_reflns_theta_full     27.50
_diffrn_measured_fraction_theta_max     0.995
_diffrn_measured_fraction_theta_full     0.995
_diffrn_reflns_limit_h_min     -10
_diffrn_reflns_limit_h_max     17
_diffrn_reflns_limit_k_min     -13
_diffrn_reflns_limit_k_max     15
_diffrn_reflns_limit_l_min     -22
_diffrn_reflns_limit_l_max     26
_diffrn_standards_number     0
_diffrn_standards_interval_count     0
_diffrn_standards_interval_time     0
_diffrn_standards_decay_%     0
_reflns_number_total     3655
_reflns_number_gt     2740
_reflns_threshold_expression     I>2\s(I)
_refine_ls_structure_factor_coef     Fsqd
_refine_ls_matrix_type     full
_refine_ls_R_factor_all     0.0726
_refine_ls_R_factor_gt     0.0515
_refine_ls_wR_factor_gt     0.1290
_refine_ls_wR_factor_ref     0.1473
_refine_ls_goodness_of_fit_ref     1.038
_refine_ls_restrained_S_all     1.038
_refine_ls_number_reflns     3655
_refine_ls_number_parameters     219
_refine_ls_number_restraints     1
_refine_ls_hydrogen_treatment     mixed
_refine_ls_weighting_scheme     calc
_refine_ls_weighting_details
         'calc w=1/[\s^2^(Fo^2^)+(0.0755P)^2^+5.7073P] where P=(Fo^2^+2Fc^2^)/3'
_atom_sites_solution_hydrogens     geom
_atom_sites_solution_primary     direct
_atom_sites_solution_secondary     difmap
_refine_ls_shift/su_max     0.001
_refine_ls_shift/su_mean     0.001
_refine_diff_density_max     1.487
_refine_diff_density_min     -0.706
_refine_ls_extinction_method     none
_refine_ls_extinction_coef     ?
loop_
    _atom_type_symbol
    _atom_type_description
    _atom_type_scat_dispersion_real
    _atom_type_scat_dispersion_imag
    _atom_type_scat_source
    'C' 'C' 0.0033 0.0016
                         'International Tables Vol C Tables 4.2.6.8 and 6.1.1.4'
    'H' 'H' 0.0000 0.0000
                         'International Tables Vol C Tables 4.2.6.8 and 6.1.1.4'
    'N' 'N' 0.0061 0.0033
                         'International Tables Vol C Tables 4.2.6.8 and 6.1.1.4'
    'F' 'F' 0.0171 0.0103
                         'International Tables Vol C Tables 4.2.6.8 and 6.1.1.4'
    'P' 'P' 0.1023 0.0942
                         'International Tables Vol C Tables 4.2.6.8 and 6.1.1.4'
    'Zn' 'Zn' 0.2839 1.4301
                         'International Tables Vol C Tables 4.2.6.8 and 6.1.1.4'
_computing_data_collection     'APEX2 (Bruker, 2005)'
_computing_cell_refinement     'SAINT (Bruker, 2005)'
_computing_data_reduction     'SAINT (Bruker, 2005)'
_computing_structure_solution     'SHELXS97 (Sheldrick, 2008)'
_computing_structure_refinement     'SHELXL97 (Sheldrick, 2008)'
_computing_molecular_graphics     'X-SEED (Barbour, 2001)'
_computing_publication_material     'publCIF (Westrip, 2009)'
loop_
    _atom_site_type_symbol
    _atom_site_label
    _atom_site_fract_x
    _atom_site_fract_y
    _atom_site_fract_z
    _atom_site_U_iso_or_equiv
    _atom_site_adp_type
    _atom_site_calc_flag
    _atom_site_refinement_flags
    _atom_site_occupancy
    _atom_site_disorder_assembly
    _atom_site_disorder_group
    Zn Zn1 0.5000 0.5000 0.5000 0.02098(16) Uani d S 1 . .
    P P1 0.38657(6) 0.83958(7) 0.68434(4) 0.0251(2) Uani d . 1 . .
    F F1 0.47058(17) 0.7507(2) 0.66130(14) 0.0524(7) Uani d . 1 . .
    F F2 0.47025(19) 0.9039(2) 0.72513(13) 0.0563(7) Uani d . 1 . .
    F F3 0.30477(18) 0.9306(2) 0.70513(12) 0.0540(7) Uani d . 1 . .
    F F4 0.30581(18) 0.7775(2) 0.63902(15) 0.0586(7) Uani d . 1 . .
    F F5 0.3608(2) 0.7641(3) 0.74431(16) 0.0840(11) Uani d . 1 . .
    F F6 0.4135(2) 0.9157(2) 0.62167(13) 0.0588(7) Uani d . 1 . .
    N N1 0.40722(19) 0.5353(2) 0.58640(13) 0.0231(6) Uani d D 1 . .
    H H1 0.424(3) 0.5969(18) 0.6075(15) 0.027(9) Uiso d D 1 . .
    N N2 0.48361(19) 0.3368(2) 0.53888(14) 0.0248(6) Uani d . 1 . .
    N N3 0.4460(2) 0.2326(2) 0.62505(14) 0.0282(6) Uani d . 1 . .
    N N4 0.3548(2) 0.4794(2) 0.44007(14) 0.0267(6) Uani d . 1 . .
    C C1 0.4281(3) 0.4463(3) 0.63589(16) 0.0274(7) Uani d . 1 . .
    H H1A 0.3690 0.4358 0.6648 0.033 Uiso calc R 1 . .
    H H1B 0.4861 0.4685 0.6635 0.033 Uiso calc R 1 . .
    C C2 0.4510(2) 0.3384(3) 0.60004(16) 0.0243(7) Uani d . 1 . .
    C C3 0.4784(3) 0.1600(3) 0.57608(19) 0.0326(8) Uani d . 1 . .
    H H3 0.4838 0.0800 0.5790 0.039 Uiso calc R 1 . .
    C C4 0.5009(2) 0.2245(3) 0.5236(2) 0.0294(7) Uani d . 1 . .
    H H4 0.5248 0.1972 0.4825 0.035 Uiso calc R 1 . .
    C C5 0.4136(3) 0.1995(3) 0.69075(18) 0.0372(9) Uani d . 1 . .
    H H5A 0.3915 0.2667 0.7150 0.056 Uiso calc R 1 . .
    H H5B 0.4697 0.1638 0.7141 0.056 Uiso calc R 1 . .
    H H5C 0.3578 0.1457 0.6874 0.056 Uiso calc R 1 . .
    C C6 0.2980(2) 0.5415(3) 0.57167(17) 0.0254(7) Uani d . 1 . .
    H H6A 0.2621 0.5715 0.6106 0.031 Uiso calc R 1 . .
    H H6B 0.2724 0.4643 0.5629 0.031 Uiso calc R 1 . .
    C C7 0.2758(2) 0.6170(3) 0.51236(17) 0.0292(7) Uani d . 1 . .
    H H7A 0.2092 0.6529 0.5181 0.035 Uiso calc R 1 . .
    H H7B 0.3267 0.6778 0.5099 0.035 Uiso calc R 1 . .
    C C8 0.2766(2) 0.5506(3) 0.44925(17) 0.0277(7) Uani d . 1 . .
    C C9 0.1977(3) 0.5560(4) 0.40485(19) 0.0391(9) Uani d . 1 . .
    H H9 0.1448 0.6087 0.4116 0.047 Uiso calc R 1 . .
    C C10 0.1957(3) 0.4854(4) 0.3511(2) 0.0498(11) Uani d . 1 . .
    H H10 0.1425 0.4895 0.3201 0.060 Uiso calc R 1 . .
    C C11 0.2727(3) 0.4086(4) 0.34328(19) 0.0449(10) Uani d . 1 . .
    H H11 0.2724 0.3564 0.3078 0.054 Uiso calc R 1 . .
    C C12 0.3505(3) 0.4095(3) 0.38849(17) 0.0330(8) Uani d . 1 . .
    H H12 0.4040 0.3573 0.3825 0.040 Uiso calc R 1 . .
loop_
    _atom_site_aniso_label
    _atom_site_aniso_U_11
    _atom_site_aniso_U_22
    _atom_site_aniso_U_33
    _atom_site_aniso_U_12
    _atom_site_aniso_U_13
    _atom_site_aniso_U_23
    Zn1 0.0169(3) 0.0213(3) 0.0247(3) -0.00221(18) 0.00329(19) 0.00056(19)
    P1 0.0221(4) 0.0233(4) 0.0299(5) 0.0017(3) -0.0017(3) -0.0007(3)
    F1 0.0394(12) 0.0431(13) 0.0747(18) 0.0150(11) -0.0061(12) -0.0213(12)
    F2 0.0428(13) 0.0550(15) 0.0710(18) 0.0110(12) -0.0256(12) -0.0275(13)
    F3 0.0449(13) 0.0636(16) 0.0534(15) 0.0283(12) -0.0118(11) -0.0196(12)
    F4 0.0410(13) 0.0396(13) 0.095(2) -0.0040(10) -0.0220(13) -0.0184(13)
    F5 0.0588(18) 0.106(3) 0.087(2) 0.0105(17) 0.0142(15) 0.069(2)
    F6 0.0594(16) 0.0596(16) 0.0573(17) -0.0066(13) -0.0012(13) 0.0243(13)
    N1 0.0209(12) 0.0230(12) 0.0253(15) -0.0035(10) 0.0010(10) -0.0006(11)
    N2 0.0218(13) 0.0216(12) 0.0309(16) -0.0020(10) 0.0017(11) 0.0006(11)
    N3 0.0248(13) 0.0270(14) 0.0328(16) -0.0074(11) -0.0075(11) 0.0064(12)
    N4 0.0197(13) 0.0328(14) 0.0277(15) -0.0047(11) 0.0012(11) 0.0005(11)
    C1 0.0271(15) 0.0277(16) 0.0273(18) -0.0017(13) 0.0014(13) 0.0013(13)
    C2 0.0196(14) 0.0218(15) 0.0317(18) -0.0034(12) -0.0024(12) 0.0040(13)
    C3 0.0272(16) 0.0223(15) 0.048(2) -0.0028(13) -0.0097(15) 0.0008(15)
    C4 0.0221(15) 0.0250(16) 0.041(2) -0.0027(12) -0.0029(14) -0.0050(14)
    C5 0.043(2) 0.0341(18) 0.035(2) -0.0167(16) -0.0106(16) 0.0121(15)
    C6 0.0171(14) 0.0282(15) 0.0310(18) -0.0024(12) 0.0061(12) -0.0010(13)
    C7 0.0164(14) 0.0285(16) 0.043(2) 0.0007(12) 0.0027(13) 0.0011(14)
    C8 0.0176(14) 0.0335(17) 0.0321(19) -0.0035(12) 0.0036(13) 0.0048(14)
    C9 0.0227(17) 0.057(2) 0.037(2) 0.0016(16) -0.0007(15) 0.0107(18)
    C10 0.0278(19) 0.087(3) 0.034(2) -0.006(2) -0.0050(16) 0.003(2)
    C11 0.0316(19) 0.076(3) 0.027(2) -0.012(2) 0.0021(15) -0.0128(19)
    C12 0.0235(16) 0.044(2) 0.031(2) -0.0061(15) 0.0052(13) -0.0049(15)
loop_
    _geom_bond_atom_site_label_1
    _geom_bond_atom_site_label_2
    _geom_bond_site_symmetry_2
    _geom_bond_distance
    _geom_bond_publ_flag
    Zn1 N1 . 2.188(3) y
    Zn1 N1 5_666 2.188(3) ?
    Zn1 N2 5_666 2.095(3) ?
    Zn1 N2 . 2.095(3) y
    Zn1 N4 . 2.298(3) y
    Zn1 N4 5_666 2.298(3) ?
    P1 F5 . 1.549(3) ?
    P1 F2 . 1.583(2) ?
    P1 F3 . 1.588(2) ?
    P1 F4 . 1.595(2) ?
    P1 F6 . 1.601(3) ?
    P1 F1 . 1.605(2) ?
    N1 C1 . 1.482(4) ?
    N1 C6 . 1.486(4) ?
    N1 H1 . 0.875(10) ?
    N2 C2 . 1.317(4) ?
    N2 C4 . 1.382(4) ?
    N3 C2 . 1.351(4) ?
    N3 C3 . 1.383(5) ?
    N3 C5 . 1.457(4) ?
    N4 C12 . 1.336(4) ?
    N4 C8 . 1.352(4) ?
    C1 C2 . 1.500(4) ?
    C1 H1A . 0.9900 ?
    C1 H1B . 0.9900 ?
    C3 C4 . 1.345(5) ?
    C3 H3 . 0.9500 ?
    C4 H4 . 0.9500 ?
    C5 H5A . 0.9800 ?
    C5 H5B . 0.9800 ?
    C5 H5C . 0.9800 ?
    C6 C7 . 1.529(5) ?
    C6 H6A . 0.9900 ?
    C6 H6B . 0.9900 ?
    C7 C8 . 1.504(5) ?
    C7 H7A . 0.9900 ?
    C7 H7B . 0.9900 ?
    C8 C9 . 1.386(5) ?
    C9 C10 . 1.375(6) ?
    C9 H9 . 0.9500 ?
    C10 C11 . 1.378(6) ?
    C10 H10 . 0.9500 ?
    C11 C12 . 1.385(5) ?
    C11 H11 . 0.9500 ?
    C12 H12 . 0.9500 ?
loop_
    _geom_angle_atom_site_label_1
    _geom_angle_atom_site_label_2
    _geom_angle_atom_site_label_3
    _geom_angle_site_symmetry_1
    _geom_angle_site_symmetry_3
    _geom_angle
    _geom_angle_publ_flag
    N2 Zn1 N2 5_666 . 180.00(6) ?
    N2 Zn1 N1 5_666 . 100.73(10) ?
    N2 Zn1 N1 . . 79.27(10) ?
    N2 Zn1 N1 5_666 5_666 79.27(10) ?
    N2 Zn1 N1 . 5_666 100.73(10) ?
    N1 Zn1 N1 . 5_666 180.0 ?
    N2 Zn1 N4 5_666 . 89.13(10) ?
    N2 Zn1 N4 . . 90.87(10) ?
    N1 Zn1 N4 . . 88.35(10) ?
    N1 Zn1 N4 5_666 . 91.65(9) ?
    N2 Zn1 N4 5_666 5_666 90.87(10) ?
    N2 Zn1 N4 . 5_666 89.13(10) ?
    N1 Zn1 N4 . 5_666 91.65(9) ?
    N1 Zn1 N4 5_666 5_666 88.35(10) ?
    N4 Zn1 N4 . 5_666 180.0 ?
    F5 P1 F2 . . 91.12(18) ?
    F5 P1 F3 . . 91.64(17) ?
    F2 P1 F3 . . 91.04(13) ?
    F5 P1 F4 . . 92.36(18) ?
    F2 P1 F4 . . 176.28(17) ?
    F3 P1 F4 . . 90.16(13) ?
    F5 P1 F6 . . 179.05(19) ?
    F2 P1 F6 . . 89.42(16) ?
    F3 P1 F6 . . 89.12(15) ?
    F4 P1 F6 . . 87.08(15) ?
    F5 P1 F1 . . 90.41(17) ?
    F2 P1 F1 . . 88.66(13) ?
    F3 P1 F1 . . 177.93(16) ?
    F4 P1 F1 . . 90.02(13) ?
    F6 P1 F1 . . 88.83(15) ?
    C1 N1 C6 . . 110.8(2) ?
    C1 N1 Zn1 . . 107.68(19) ?
    C6 N1 Zn1 . . 113.6(2) ?
    C1 N1 H1 . . 102(2) ?
    C6 N1 H1 . . 108(2) ?
    Zn1 N1 H1 . . 114(2) ?
    C2 N2 C4 . . 106.3(3) ?
    C2 N2 Zn1 . . 112.2(2) ?
    C4 N2 Zn1 . . 141.4(2) ?
    C2 N3 C3 . . 106.7(3) ?
    C2 N3 C5 . . 127.4(3) ?
    C3 N3 C5 . . 125.9(3) ?
    C12 N4 C8 . . 117.4(3) ?
    C12 N4 Zn1 . . 121.2(2) ?
    C8 N4 Zn1 . . 120.6(2) ?
    N1 C1 C2 . . 108.1(3) ?
    N1 C1 H1A . . 110.1 ?
    C2 C1 H1A . . 110.1 ?
    N1 C1 H1B . . 110.1 ?
    C2 C1 H1B . . 110.1 ?
    H1A C1 H1B . . 108.4 ?
    N2 C2 N3 . . 111.0(3) ?
    N2 C2 C1 . . 122.5(3) ?
    N3 C2 C1 . . 126.4(3) ?
    C4 C3 N3 . . 106.8(3) ?
    C4 C3 H3 . . 126.6 ?
    N3 C3 H3 . . 126.6 ?
    C3 C4 N2 . . 109.2(3) ?
    C3 C4 H4 . . 125.4 ?
    N2 C4 H4 . . 125.4 ?
    N3 C5 H5A . . 109.5 ?
    N3 C5 H5B . . 109.5 ?
    H5A C5 H5B . . 109.5 ?
    N3 C5 H5C . . 109.5 ?
    H5A C5 H5C . . 109.5 ?
    H5B C5 H5C . . 109.5 ?
    N1 C6 C7 . . 112.2(2) ?
    N1 C6 H6A . . 109.2 ?
    C7 C6 H6A . . 109.2 ?
    N1 C6 H6B . . 109.2 ?
    C7 C6 H6B . . 109.2 ?
    H6A C6 H6B . . 107.9 ?
    C8 C7 C6 . . 111.6(3) ?
    C8 C7 H7A . . 109.3 ?
    C6 C7 H7A . . 109.3 ?
    C8 C7 H7B . . 109.3 ?
    C6 C7 H7B . . 109.3 ?
    H7A C7 H7B . . 108.0 ?
    N4 C8 C9 . . 121.5(3) ?
    N4 C8 C7 . . 116.6(3) ?
    C9 C8 C7 . . 121.8(3) ?
    C10 C9 C8 . . 120.3(4) ?
    C10 C9 H9 . . 119.8 ?
    C8 C9 H9 . . 119.8 ?
    C9 C10 C11 . . 118.5(4) ?
    C9 C10 H10 . . 120.8 ?
    C11 C10 H10 . . 120.8 ?
    C10 C11 C12 . . 118.3(4) ?
    C10 C11 H11 . . 120.8 ?
    C12 C11 H11 . . 120.8 ?
    N4 C12 C11 . . 123.9(4) ?
    N4 C12 H12 . . 118.0 ?
    C11 C12 H12 . . 118.0 ?
loop_
    _geom_torsion_atom_site_label_1
    _geom_torsion_atom_site_label_2
    _geom_torsion_atom_site_label_3
    _geom_torsion_atom_site_label_4
    _geom_torsion_site_symmetry_1
    _geom_torsion_site_symmetry_2
    _geom_torsion_site_symmetry_3
    _geom_torsion_site_symmetry_4
    _geom_torsion
    _geom_torsion_publ_flag
    N2 Zn1 N1 C1 5_666 . . . -152.89(19) ?
    N2 Zn1 N1 C1 . . . . 27.11(19) ?
    N4 Zn1 N1 C1 . . . . 118.3(2) ?
    N4 Zn1 N1 C1 5_666 . . . -61.7(2) ?
    N2 Zn1 N1 C6 5_666 . . . 84.0(2) ?
    N2 Zn1 N1 C6 . . . . -96.0(2) ?
    N4 Zn1 N1 C6 . . . . -4.8(2) ?
    N4 Zn1 N1 C6 5_666 . . . 175.2(2) ?
    N1 Zn1 N2 C2 . . . . -15.5(2) ?
    N1 Zn1 N2 C2 5_666 . . . 164.5(2) ?
    N4 Zn1 N2 C2 . . . . -103.7(2) ?
    N4 Zn1 N2 C2 5_666 . . . 76.3(2) ?
    N1 Zn1 N2 C4 . . . . 169.6(4) ?
    N1 Zn1 N2 C4 5_666 . . . -10.4(4) ?
    N4 Zn1 N2 C4 . . . . 81.4(4) ?
    N4 Zn1 N2 C4 5_666 . . . -98.6(4) ?
    N2 Zn1 N4 C12 5_666 . . . 109.5(3) ?
    N2 Zn1 N4 C12 . . . . -70.5(3) ?
    N1 Zn1 N4 C12 . . . . -149.8(3) ?
    N1 Zn1 N4 C12 5_666 . . . 30.2(3) ?
    N2 Zn1 N4 C8 5_666 . . . -59.9(2) ?
    N2 Zn1 N4 C8 . . . . 120.1(2) ?
    N1 Zn1 N4 C8 . . . . 40.9(2) ?
    N1 Zn1 N4 C8 5_666 . . . -139.1(2) ?
    C6 N1 C1 C2 . . . . 92.0(3) ?
    Zn1 N1 C1 C2 . . . . -32.7(3) ?
    C4 N2 C2 N3 . . . . -0.2(3) ?
    Zn1 N2 C2 N3 . . . . -176.9(2) ?
    C4 N2 C2 C1 . . . . 177.2(3) ?
    Zn1 N2 C2 C1 . . . . 0.5(4) ?
    C3 N3 C2 N2 . . . . 0.4(4) ?
    C5 N3 C2 N2 . . . . -180.0(3) ?
    C3 N3 C2 C1 . . . . -176.9(3) ?
    C5 N3 C2 C1 . . . . 2.7(5) ?
    N1 C1 C2 N2 . . . . 23.2(4) ?
    N1 C1 C2 N3 . . . . -159.8(3) ?
    C2 N3 C3 C4 . . . . -0.4(4) ?
    C5 N3 C3 C4 . . . . 179.9(3) ?
    N3 C3 C4 N2 . . . . 0.3(4) ?
    C2 N2 C4 C3 . . . . -0.1(4) ?
    Zn1 N2 C4 C3 . . . . 175.0(3) ?
    C1 N1 C6 C7 . . . . -169.8(3) ?
    Zn1 N1 C6 C7 . . . . -48.4(3) ?
    N1 C6 C7 C8 . . . . 90.1(3) ?
    C12 N4 C8 C9 . . . . -3.8(5) ?
    Zn1 N4 C8 C9 . . . . 165.9(3) ?
    C12 N4 C8 C7 . . . . 171.8(3) ?
    Zn1 N4 C8 C7 . . . . -18.5(4) ?
    C6 C7 C8 N4 . . . . -47.0(4) ?
    C6 C7 C8 C9 . . . . 128.7(3) ?
    N4 C8 C9 C10 . . . . 2.3(6) ?
    C7 C8 C9 C10 . . . . -173.1(3) ?
    C8 C9 C10 C11 . . . . 1.0(6) ?
    C9 C10 C11 C12 . . . . -2.6(6) ?
    C8 N4 C12 C11 . . . . 2.2(5) ?
    Zn1 N4 C12 C11 . . . . -167.5(3) ?
    C10 C11 C12 N4 . . . . 1.1(6) ?
loop_
    _geom_hbond_atom_site_label_D
    _geom_hbond_atom_site_label_H
    _geom_hbond_atom_site_label_A
    _geom_hbond_site_symmetry_A
    _geom_hbond_distance_DH
    _geom_hbond_distance_HA
    _geom_hbond_distance_DA
    _geom_hbond_angle_DHA
    _geom_hbond_publ_flag
    N1 H1 F1 . 0.880(10)
                       2.210(10)
                               3.083(4) 179(3) y
