# Supplementary material for: Bis{(1-methyl­imidazol-2-ylmeth­yl)[2-(2-pyridyl)eth­yl]amine-κ3 N,N′,N′′}zinc(II) bis­(hexa­fluoridophosphate)
Source: Acta Crystallogr Sect E Struct Rep Online. 2009 Oct 31;65(Pt 11):m1479. doi: 10.1107/S1600536809044419 (PMC2971120; doi:10.1107/S1600536809044419)
Supplement: Supplementary file 2 [file e-65-m1479-Isup2.hkl]

# 
# h,k,l, Fc-squared, Fo-squared, sigma(Fo-squared) and status flag 
# 
data_I
_shelx_title '  Pbca' 
_shelx_refln_list_code          4 
_shelx_F_calc_maximum      339.47 
_exptl_crystal_F_000      1600.00 
_reflns_d_resolution_high  0.7696 
 
loop_ 
 _symmetry_equiv_pos_as_xyz 
 'x, y, z' 
 '-x+1/2, -y, z+1/2' 
 '-x, y+1/2, -z+1/2' 
 'x+1/2, -y+1/2, -z' 
 '-x, -y, -z' 
 'x-1/2, y, -z-1/2' 
 'x, -y-1/2, z-1/2' 
 '-x-1/2, y-1/2, z' 
 
_cell_length_a    13.3147 
_cell_length_b    11.8147 
_cell_length_c    20.3359 
_cell_angle_alpha  90.000 
_cell_angle_beta   90.000 
_cell_angle_gamma  90.000 
 
_shelx_F_squared_multiplier     1.000 
 
loop_ 
 _refln_index_h 
 _refln_index_k 
 _refln_index_l 
 _refln_F_squared_calc 
 _refln_F_squared_meas 
 _refln_F_squared_sigma 
 _refln_observed_status 
   2   0   0    38819.30    43937.73   1065.20 o 
   4   0   0    22240.12    24875.78    986.25 o 
   6   0   0    13945.32    12667.55    312.21 o 
   8   0   0     4832.02     4808.41    127.19 o 
  10   0   0    20169.18    21053.28    645.57 o 
  12   0   0      147.23      230.20     42.68 o 
  14   0   0     2220.60     2489.19    151.11 o 
  16   0   0      424.93      451.94     76.96 o 
   2   1   0    17713.42    23182.65    886.36 o 
   4   1   0    11779.86    12891.71    274.48 o 
   6   1   0      938.03     1301.96     33.35 o 
   8   1   0     1678.83     2150.29     46.49 o 
  10   1   0     2679.41     2702.92     88.05 o 
  12   1   0     2605.72     2384.24     70.38 o 
  14   1   0      295.56      317.83     39.52 o 
  16   1   0      228.69      194.56     44.49 o 
   0   2   0    11326.42    12315.83    523.30 o 
   2   2   0    20543.32    27869.59    844.42 o 
   4   2   0     4494.10     4272.10    123.16 o 
   6   2   0      906.78      954.36     25.62 o 
   8   2   0      286.98      338.45     17.18 o 
  10   2   0     6391.78     6058.90    146.74 o 
  12   2   0     4003.31     3802.65    115.20 o 
  14   2   0     4794.76     4579.56    219.33 o 
  16   2   0      121.98      121.78     35.81 o 
   2   3   0       35.58       29.63     16.76 o 
   4   3   0     8679.74     9990.06    249.06 o 
   6   3   0     2904.73     3316.00     68.51 o 
   8   3   0     9009.47     9188.64    164.16 o 
  10   3   0      135.32      128.98     21.25 o 
  12   3   0      357.66      457.63     41.91 o 
  14   3   0       16.63       -6.37     32.15 o 
  16   3   0      301.68      321.76     42.48 o 
   0   4   0    22704.27    28041.53   1189.33 o 
   2   4   0     5530.26     6847.50    211.23 o 
   4   4   0     4367.23     4593.92    118.39 o 
   6   4   0    20271.82    23323.54    723.82 o 
   8   4   0      205.11      247.39     16.80 o 
  10   4   0     2670.40     2489.48     72.44 o 
  12   4   0     3256.05     3119.90    101.77 o 
  14   4   0     3192.16     3299.60    109.13 o 
  16   4   0     1732.66     1745.76    134.33 o 
   2   5   0     1502.41     1352.65     52.93 o 
   4   5   0      756.94      900.93     36.32 o 
   6   5   0    16941.53    20275.30    507.72 o 
   8   5   0     1469.97     1658.73     47.93 o 
  10   5   0      109.26      148.83     28.21 o 
  12   5   0     1045.98     1064.77     56.44 o 
  14   5   0      769.11      787.88     77.53 o 
  16   5   0     1085.57     1320.10    117.23 o 
   0   6   0      103.99       48.97     23.79 o 
   2   6   0    11478.70    14266.53    434.84 o 
   4   6   0       44.16       38.58     23.79 o 
   6   6   0     3132.92     3344.71     94.32 o 
   8   6   0    12837.36    15234.86    326.91 o 
  10   6   0     4832.66     5505.59    133.55 o 
  12   6   0      821.71      873.43     53.61 o 
  14   6   0       13.28       47.92     35.28 o 
   2   7   0       13.87       36.69     20.12 o 
   4   7   0     2223.82     2075.79     81.06 o 
   6   7   0     5004.74     6140.28    201.32 o 
   8   7   0     4828.89     5956.44    138.17 o 
  10   7   0       94.58      104.68     26.90 o 
  12   7   0       74.11       24.27     33.69 o 
  14   7   0      420.45      424.09     46.52 o 
   0   8   0     1413.93     1075.99     74.16 o 
   2   8   0     6936.41     7183.80    228.55 o 
   4   8   0     5516.29     6113.63    199.35 o 
   6   8   0     6765.93     7812.67    341.41 o 
   8   8   0     3943.98     4350.45    125.15 o 
  10   8   0       32.81       32.39     27.35 o 
  12   8   0      773.21      845.82     54.63 o 
  14   8   0      802.08      987.29     62.49 o 
   2   9   0      480.13      540.40     39.99 o 
   4   9   0       86.50      153.12     33.61 o 
   6   9   0      187.79      233.79     43.38 o 
   8   9   0      487.96      564.83     49.69 o 
  10   9   0      107.70      109.90     31.51 o 
  12   9   0      156.16      157.37     37.63 o 
  14   9   0       99.76      113.34     74.16 o 
   0  10   0      887.47      926.28     79.75 o 
   2  10   0      552.63      610.15     62.26 o 
   4  10   0     2681.68     3057.91    113.73 o 
   6  10   0     2356.35     2685.57    105.74 o 
   8  10   0      965.74     1135.92     55.78 o 
  10  10   0       95.33      125.31     30.13 o 
  12  10   0     2427.39     2722.78    101.18 o 
   2  11   0     1001.94     1130.18     60.26 o 
   4  11   0       57.26       39.82     35.68 o 
   6  11   0     4179.33     3891.05    141.91 o 
   8  11   0      283.24      354.44     39.35 o 
  10  11   0       99.75       91.54     30.47 o 
  12  11   0       94.78      188.89     76.96 o 
   0  12   0     6635.86     6293.64    295.23 o 
   2  12   0     7135.46     6464.20    214.19 o 
   4  12   0      681.48      697.70     51.77 o 
   6  12   0     2268.67     2342.05    100.24 o 
   8  12   0     3274.54     3436.68    110.31 o 
  10  12   0      214.27      296.39     37.16 o 
   2  13   0      135.92      118.41     35.25 o 
   4  13   0      745.70      799.99     57.15 o 
   6  13   0      173.07      138.36     49.67 o 
   8  13   0      169.83      139.04     31.89 o 
   0  14   0      234.02      302.23     57.37 o 
   2  14   0      537.80      490.08     48.91 o 
   4  14   0      604.68      605.52     52.19 o 
   6  14   0     1012.24      976.13     66.12 o 
   2  15   0       24.98        9.97     35.58 o 
   1   1   1    28352.88    32568.79    515.95 o 
   2   1   1    11882.65    13994.14    304.10 o 
   3   1   1     3012.18     3120.31     51.12 o 
   4   1   1        5.73       22.09      6.84 o 
   5   1   1     9765.39    10601.55    176.11 o 
   6   1   1       67.13      116.13      9.70 o 
   7   1   1     4681.55     4297.97     59.25 o 
   8   1   1      111.97      110.31     10.17 o 
   9   1   1     5761.26     5634.81     86.04 o 
  10   1   1     2178.24     2216.35     45.72 o 
  11   1   1       81.40       75.31     17.72 o 
  12   1   1      108.22      127.10     24.57 o 
  13   1   1     8568.00     8315.71    145.65 o 
  14   1   1      143.21      114.78     24.15 o 
  15   1   1      631.02      685.06     36.90 o 
  16   1   1      203.56      246.00     32.83 o 
  17   1   1      299.64      329.26     36.51 o 
   0   2   1    32090.34    39639.24   1142.01 o 
   1   2   1      194.92      244.85      8.85 o 
   2   2   1     4205.00     5039.37     93.13 o 
   3   2   1    15244.35    17307.18    316.21 o 
   4   2   1     1576.63     1471.57     25.48 o 
   5   2   1      433.39      566.34     13.60 o 
   6   2   1       20.43       32.21      7.76 o 
   7   2   1        0.24        9.62      8.31 o 
   8   2   1        0.20       28.99     16.02 o 
   9   2   1      246.17      319.04     15.37 o 
  10   2   1     1823.46     1854.55     41.46 o 
  11   2   1        1.64        5.04     12.47 o 
  12   2   1     1419.88     1402.67     44.08 o 
  13   2   1       38.46       28.78     22.13 o 
  14   2   1      966.58     1113.39     43.07 o 
  15   2   1      170.47      135.41     25.21 o 
  16   2   1      279.85      308.06     48.53 o 
  17   2   1       32.50       46.25     28.54 o 
   1   3   1    37080.17    46257.06    868.89 o 
   2   3   1    30655.64    38066.77    715.85 o 
   3   3   1     2642.91     3032.79     56.33 o 
   4   3   1      575.19      594.45     17.14 o 
   5   3   1     1590.91     1574.63     24.98 o 
   6   3   1      532.14      426.44     11.71 o 
   7   3   1     6898.03     7559.26    104.40 o 
   8   3   1     3071.76     3920.19     53.48 o 
   9   3   1     8744.65     9028.37    133.08 o 
  10   3   1      752.23      776.03     26.47 o 
  11   3   1     3656.87     3328.88     74.20 o 
  12   3   1     1862.46     1753.26     49.80 o 
  13   3   1     1940.38     1951.79     54.12 o 
  14   3   1      257.19      219.71     26.63 o 
  15   3   1     1143.97     1129.78     42.53 o 
  16   3   1       23.34        9.76     31.50 o 
   0   4   1      432.19      400.72     22.24 o 
   1   4   1     1416.10     1739.62     43.02 o 
   2   4   1     3392.16     4024.70     80.58 o 
   3   4   1     2645.24     3170.03     65.55 o 
   4   4   1     4865.55     4810.95     87.62 o 
   5   4   1      366.85      578.60     17.50 o 
   6   4   1       27.53       62.84     10.10 o 
   7   4   1        9.41       24.43      8.58 o 
   8   4   1     4408.43     5006.99     69.47 o 
   9   4   1      208.01      209.31     14.86 o 
  10   4   1        9.15       60.71     17.97 o 
  11   4   1     2653.43     2734.13     59.49 o 
  12   4   1      544.84      583.18     32.02 o 
  13   4   1        1.02       -5.23     22.94 o 
  14   4   1      224.58      265.65     27.63 o 
  15   4   1       84.85       84.92     25.26 o 
  16   4   1       20.02      110.30     27.01 o 
   1   5   1     7539.29     8041.97    175.25 o 
   2   5   1        5.38       18.91     10.62 o 
   3   5   1     9147.57    10250.86    197.82 o 
   4   5   1        7.27        4.99     10.97 o 
   5   5   1      945.18      953.28     30.51 o 
   6   5   1     3268.25     3713.86     66.24 o 
   7   5   1     5963.88     6805.30    101.51 o 
   8   5   1       74.92      127.62     13.64 o 
   9   5   1     1377.20     1339.47     32.71 o 
  10   5   1       46.49       20.92     17.89 o 
  11   5   1     2960.22     3164.64     66.27 o 
  12   5   1        0.49       17.57     22.28 o 
  13   5   1     1109.61     1181.76     55.36 o 
  14   5   1      107.56      122.10     26.30 o 
  15   5   1      948.81     1011.39     42.31 o 
  16   5   1       30.19       44.51     26.37 o 
   0   6   1       13.43       -7.13     15.74 o 
   1   6   1       56.56       97.99     13.41 o 
   2   6   1     4067.82     4660.04    105.99 o 
   3   6   1      608.84      626.05     25.30 o 
   4   6   1      188.77      259.16     17.93 o 
   5   6   1      577.08      713.04     26.11 o 
   6   6   1     1033.98     1164.83     43.07 o 
   7   6   1      194.15      241.19     17.32 o 
   8   6   1      152.93      239.48     15.97 o 
   9   6   1      266.07      318.88     22.79 o 
  10   6   1       14.82       39.98     17.78 o 
  11   6   1      207.27      198.14     22.67 o 
  12   6   1        3.70      -33.01     22.01 o 
  13   6   1        3.14      -10.19     24.23 o 
  14   6   1      137.83      165.78     33.58 o 
  15   6   1        4.97       51.04     26.20 o 
   1   7   1    14866.76    17155.07    368.87 o 
   2   7   1      862.10      848.59     31.80 o 
   3   7   1     8034.60     9288.08    204.46 o 
   4   7   1      829.93      943.97     35.55 o 
   5   7   1     9997.44    10753.24    273.86 o 
   6   7   1     4297.72     5029.81    105.28 o 
   7   7   1     2770.59     3166.48     67.22 o 
   8   7   1       43.75      137.37     17.75 o 
   9   7   1     1547.13     1560.36     41.91 o 
  10   7   1      275.56      342.91     22.83 o 
  11   7   1     2924.09     3087.82     66.96 o 
  12   7   1       38.14       28.12     22.95 o 
  13   7   1     1359.70     1417.86     48.06 o 
  14   7   1       20.86       45.60     25.37 o 
  15   7   1     1561.08     1760.40     60.48 o 
   0   8   1        1.03      145.24     25.21 o 
   1   8   1      389.65      374.56     23.26 o 
   2   8   1      218.49      305.31     19.48 o 
   3   8   1     1150.67     1259.18     51.13 o 
   4   8   1     1608.84     1851.06     65.84 o 
   5   8   1        4.14       17.77     19.94 o 
   6   8   1     1237.71     1705.29     56.20 o 
   7   8   1       77.30      124.26     25.55 o 
   8   8   1      945.37     1184.07     35.77 o 
   9   8   1      893.53      978.43     33.31 o 
  10   8   1       53.92       36.99     19.08 o 
  11   8   1       72.67       63.92     22.26 o 
  12   8   1       76.33      129.98     25.95 o 
  13   8   1      125.04      158.75     26.88 o 
  14   8   1      224.10      295.64     31.27 o 
   1   9   1      517.70      571.78     28.67 o 
   2   9   1        4.88       37.56     19.22 o 
   3   9   1      398.70      385.06     27.87 o 
   4   9   1       59.94       42.83     20.75 o 
   5   9   1      437.92      443.85     30.06 o 
   6   9   1     2535.07     2766.50     76.14 o 
   7   9   1     3762.04     4058.98     91.70 o 
   8   9   1      385.79      521.84     26.41 o 
   9   9   1     2366.96     2561.67     58.10 o 
  10   9   1      345.57      362.53     24.87 o 
  11   9   1      468.45      585.42     29.02 o 
  12   9   1      461.66      614.12     35.06 o 
  13   9   1      376.08      429.00     33.63 o 
  14   9   1       11.97       39.18     67.16 o 
   0  10   1     2632.00     2613.12     99.93 o 
   1  10   1      293.73      294.94     29.00 o 
   2  10   1      352.90      478.57     29.51 o 
   3  10   1      824.04      921.35     38.59 o 
   4  10   1      462.60      574.08     31.54 o 
   5  10   1      732.59      755.28     36.25 o 
   6  10   1      384.16      474.52     34.94 o 
   7  10   1      151.00      215.01     25.21 o 
   8  10   1       10.02       53.27     20.09 o 
   9  10   1        9.63        8.18     19.77 o 
  10  10   1      214.38      290.19     24.32 o 
  11  10   1       58.79       23.44     30.84 o 
  12  10   1      209.79      206.95     31.91 o 
  13  10   1        3.30       -9.79     68.56 o 
   1  11   1     2270.70     2126.69     61.04 o 
   2  11   1      195.09      128.87     22.44 o 
   3  11   1     2796.57     2757.17     75.00 o 
   4  11   1      248.36      281.95     27.25 o 
   5  11   1     3706.67     3633.31     93.91 o 
   6  11   1        0.12      -10.77     23.02 o 
   7  11   1     4092.60     4236.46     97.31 o 
   8  11   1       71.03       46.55     20.72 o 
   9  11   1      457.12      584.90     30.02 o 
  10  11   1        4.95       22.20     19.83 o 
  11  11   1      846.10      924.29     38.00 o 
  12  11   1        2.93      251.86     79.75 o 
   0  12   1     1378.65     1528.97     73.46 o 
   1  12   1        2.09      -30.94     20.63 o 
   2  12   1      313.27      417.70     29.53 o 
   3  12   1       57.43       60.36     23.37 o 
   4  12   1      582.90      653.37     35.70 o 
   5  12   1       26.71       26.52     24.30 o 
   6  12   1       25.60       24.78     23.82 o 
   7  12   1       55.97       69.91     28.89 o 
   8  12   1        0.74       39.11     20.38 o 
   9  12   1      170.95      203.63     24.82 o 
  10  12   1      319.18      380.58     29.13 o 
   1  13   1       41.64       -6.70     22.03 o 
   2  13   1     1270.24     1303.16     49.07 o 
   3  13   1     1872.26     1773.13     57.95 o 
   4  13   1        0.39      -19.93     22.88 o 
   5  13   1      604.33      641.58     37.03 o 
   6  13   1      106.47       81.79     27.32 o 
   7  13   1     1510.22     1729.30     51.07 o 
   8  13   1      210.90      275.19     27.22 o 
   9  13   1        9.99       21.04     41.20 o 
   0  14   1      462.76      375.74     43.53 o 
   1  14   1      843.45      710.86     37.60 o 
   2  14   1       40.61       12.18     23.91 o 
   3  14   1        2.89      -32.79     21.86 o 
   4  14   1      355.28      324.79     31.05 o 
   5  14   1       39.31      -24.62     24.56 o 
   6  14   1       95.32      114.60     26.64 o 
   7  14   1       66.12       14.04     29.67 o 
   1  15   1      576.60      487.80     35.11 o 
   2  15   1      204.82      161.41     29.36 o 
   3  15   1      771.36      711.02     40.60 o 
   0   0   2     4537.22     3642.14    152.51 o 
   1   0   2    21606.42    23315.88    843.74 o 
   2   0   2     8625.52     9147.79    230.77 o 
   3   0   2   115239.60   130582.85   4269.80 o 
   4   0   2    61646.20    67249.16   2137.53 o 
   5   0   2    33445.19    38072.23    714.34 o 
   6   0   2    11331.42    13022.56    235.51 o 
   7   0   2     1163.92     1037.58     28.58 o 
   8   0   2     6494.22     6611.91    120.10 o 
   9   0   2     1567.83     1322.36     41.24 o 
  10   0   2     3574.51     3277.75     85.15 o 
  11   0   2     4057.63     3915.73    100.21 o 
  12   0   2     7484.67     7221.15    168.60 o 
  13   0   2     1050.34      923.18     42.40 o 
  14   0   2     7480.91     7043.51    196.87 o 
  15   0   2      653.04      647.45     76.96 o 
  16   0   2      283.19      372.60     50.46 o 
  17   0   2        1.12       17.03     39.84 o 
   1   1   2     1116.19     1239.85     21.82 o 
   2   1   2    16638.53    19405.25    394.29 o 
   3   1   2    32812.71    37988.68    713.07 o 
   4   1   2      488.13      604.41     13.85 o 
   5   1   2      369.32      374.44     10.12 o 
   6   1   2       76.60       95.98      8.84 o 
   7   1   2        8.88       14.42      7.72 o 
   8   1   2     4870.01     4368.21     58.34 o 
   9   1   2     2992.40     3265.34     57.51 o 
  10   1   2     3027.43     2967.34     52.47 o 
  11   1   2      214.33      175.87     21.06 o 
  12   1   2     1629.08     1543.95     41.66 o 
  13   1   2     1113.38     1092.36     35.31 o 
  14   1   2      295.81      318.28     27.54 o 
  15   1   2       73.09       72.26     25.35 o 
  16   1   2        3.40       23.85     27.95 o 
  17   1   2       45.86       89.35     30.06 o 
   0   2   2    55059.92    66637.05   1399.20 o 
   1   2   2    22810.37    26383.54    391.13 o 
   2   2   2      697.80      548.88     16.29 o 
   3   2   2        0.14        1.39      7.01 o 
   4   2   2     1649.12     1553.70     25.03 o 
   5   2   2       60.92       63.56      6.42 o 
   6   2   2     1317.34     1141.75     20.67 o 
   7   2   2     7178.34     7851.11    103.23 o 
   8   2   2     9009.38     8506.65    107.64 o 
   9   2   2     2333.89     2281.17     37.70 o 
  10   2   2     1938.97     1941.64     37.35 o 
  11   2   2     1191.89     1161.47     35.80 o 
  12   2   2      607.83      647.40     27.36 o 
  13   2   2      251.27      309.70     26.37 o 
  14   2   2     1750.42     1749.36     51.25 o 
  15   2   2      172.91      200.46     30.09 o 
  16   2   2      201.65      219.97     29.35 o 
  17   2   2        9.29       51.76     28.43 o 
   1   3   2     8525.99     9331.47    178.31 o 
   2   3   2       69.05       66.69     10.54 o 
   3   3   2     5570.03     6224.10    102.55 o 
   4   3   2      577.73      720.32     19.98 o 
   5   3   2     3365.73     3217.74     49.91 o 
   6   3   2      421.68      364.63     11.62 o 
   7   3   2     1231.14     1120.49     22.72 o 
   8   3   2      728.50      999.07     24.73 o 
   9   3   2      177.79      181.15     14.17 o 
  10   3   2      389.09      433.40     24.70 o 
  11   3   2       32.13       18.69     13.95 o 
  12   3   2     1121.67     1130.08     39.75 o 
  13   3   2      154.50      158.32     27.77 o 
  14   3   2      162.32      143.64     25.09 o 
  15   3   2        6.13       49.46     24.20 o 
  16   3   2       40.52       26.75     27.43 o 
   0   4   2     9028.65    10175.67    309.18 o 
   1   4   2      267.47      407.53     15.01 o 
   2   4   2    12219.19    13915.80    265.15 o 
   3   4   2      285.35      231.13     12.72 o 
   4   4   2     5682.04     5828.64    100.81 o 
   5   4   2     1088.53     1220.42     28.99 o 
   6   4   2     4091.53     4163.60     68.29 o 
   7   4   2     1614.59     1545.44     26.95 o 
   8   4   2     6144.49     6590.87     99.28 o 
   9   4   2      108.48      127.34     14.64 o 
  10   4   2     5603.97     5880.21     98.79 o 
  11   4   2      373.78      394.44     24.67 o 
  12   4   2     1616.05     1731.27     50.08 o 
  13   4   2       10.36       34.53     22.62 o 
  14   4   2      871.91      924.68     39.06 o 
  15   4   2       54.89      101.14     35.82 o 
  16   4   2     1259.16     1210.05     46.20 o 
   1   5   2     5026.64     5236.64    103.61 o 
   2   5   2       25.89      109.08     11.29 o 
   3   5   2        0.05       13.62     10.07 o 
   4   5   2     4337.45     5269.82    102.00 o 
   5   5   2    10899.60    11894.62    194.54 o 
   6   5   2      309.77      247.53     15.59 o 
   7   5   2        5.08       13.72     12.96 o 
   8   5   2     1423.14     1682.03     37.90 o 
   9   5   2      546.94      684.43     29.55 o 
  10   5   2      811.13      869.01     31.79 o 
  11   5   2      286.40      316.75     23.51 o 
  12   5   2      705.62      704.03     34.02 o 
  13   5   2       49.52       57.44     23.81 o 
  14   5   2       42.04       64.80     25.11 o 
  15   5   2        0.28       49.93     28.05 o 
  16   5   2      162.86      258.96     30.46 o 
   0   6   2    25175.91    26761.28    805.36 o 
   1   6   2      157.82       97.42     13.57 o 
   2   6   2    13139.01    15357.50    330.21 o 
   3   6   2       12.45        7.92     11.66 o 
   4   6   2    17382.50    19180.81    366.25 o 
   5   6   2      941.27     1013.43     30.61 o 
   6   6   2    15185.85    17798.86    288.95 o 
   7   6   2     2700.20     3295.86     63.95 o 
   8   6   2     1291.33     1255.59     33.42 o 
   9   6   2      950.04     1144.25     32.41 o 
  10   6   2      545.47      537.34     24.84 o 
  11   6   2      395.54      403.28     27.40 o 
  12   6   2     1400.49     1426.66     46.69 o 
  13   6   2       33.18       -8.63     30.56 o 
  14   6   2     1499.61     1602.22     51.74 o 
  15   6   2       73.50       88.20     27.36 o 
   1   7   2     1695.53     1428.59     41.77 o 
   2   7   2        0.09       16.46     14.22 o 
   3   7   2     2848.73     3375.93     81.84 o 
   4   7   2      196.03      117.43     16.39 o 
   5   7   2     2944.99     3703.07     80.92 o 
   6   7   2     1011.71     1138.79     34.62 o 
   7   7   2       69.59      134.86     18.40 o 
   8   7   2      136.31      231.60     18.95 o 
   9   7   2      327.61      451.23     25.52 o 
  10   7   2      162.68      259.10     22.48 o 
  11   7   2      312.07      387.15     26.39 o 
  12   7   2        8.79       30.66     23.30 o 
  13   7   2      479.43      532.45     35.25 o 
  14   7   2       20.88       36.24     24.54 o 
  15   7   2       67.75       76.85     31.63 o 
   0   8   2     3872.54     4075.22    136.02 o 
   1   8   2      359.81      442.45     24.25 o 
   2   8   2     2201.97     2332.85     62.08 o 
   3   8   2      641.04      833.74     34.68 o 
   4   8   2     1932.44     1824.75     54.32 o 
   5   8   2      217.56      250.87     27.55 o 
   6   8   2     1724.45     1772.07     45.69 o 
   7   8   2      410.80      466.83     25.92 o 
   8   8   2     2201.33     2476.41     54.01 o 
   9   8   2      482.58      557.64     27.41 o 
  10   8   2     2252.36     2505.34     57.14 o 
  11   8   2        0.18      -22.59     20.77 o 
  12   8   2     1722.51     1786.49     49.66 o 
  13   8   2       10.10       -5.23     30.14 o 
  14   8   2     1009.33      986.01     48.66 o 
   1   9   2       37.71       38.83     18.63 o 
   2   9   2      339.20      348.30     25.14 o 
   3   9   2       15.37       11.41     20.24 o 
   4   9   2      149.41      116.20     22.69 o 
   5   9   2      360.41      447.27     29.59 o 
   6   9   2      716.05      720.92     32.24 o 
   7   9   2      194.18      246.65     23.26 o 
   8   9   2      134.42      159.84     22.52 o 
   9   9   2      146.87      207.56     22.89 o 
  10   9   2        3.80       -1.93     19.41 o 
  11   9   2       95.40       76.08     23.04 o 
  12   9   2        7.05       10.00     22.74 o 
  13   9   2      121.82      240.74     32.63 o 
   0  10   2     2003.04     2249.23     90.03 o 
   1  10   2     1248.41     1311.48     45.98 o 
   2  10   2     1562.78     1436.53     48.18 o 
   3  10   2     2243.45     2130.42     61.88 o 
   4  10   2       31.19       18.36     21.22 o 
   5  10   2       27.11       15.40     20.78 o 
   6  10   2     1609.14     1690.37     50.04 o 
   7  10   2       49.74       26.42     20.35 o 
   8  10   2     2705.36     2838.59     67.47 o 
   9  10   2      302.40      283.86     24.69 o 
  10  10   2      804.98      978.90     36.13 o 
  11  10   2      229.21      305.42     28.69 o 
  12  10   2      622.45      592.38     39.97 o 
  13  10   2        5.36       47.57     72.76 o 
   1  11   2        3.50        1.03     19.74 o 
   2  11   2     1664.60     1677.81     53.14 o 
   3  11   2      478.67      531.86     31.06 o 
   4  11   2      182.05      171.48     25.05 o 
   5  11   2      437.41      516.43     32.05 o 
   6  11   2       35.82       19.26     20.21 o 
   7  11   2       49.65       77.31     21.95 o 
   8  11   2      189.68      174.80     24.92 o 
   9  11   2      649.44      706.13     33.78 o 
  10  11   2      540.25      663.65     46.62 o 
  11  11   2      125.93      215.93     33.75 o 
   0  12   2       21.42      -14.04     30.16 o 
   1  12   2       23.97      -17.44     20.81 o 
   2  12   2     3129.37     2763.59     75.52 o 
   3  12   2      847.08      817.65     38.37 o 
   4  12   2     2032.07     1934.91     60.95 o 
   5  12   2      206.70      211.09     27.79 o 
   6  12   2     2096.52     2058.38     54.75 o 
   7  12   2        1.94      -30.10     20.07 o 
   8  12   2      336.62      273.70     47.24 o 
   9  12   2      624.09      675.82     34.55 o 
  10  12   2      115.71      166.24     27.00 o 
   1  13   2      383.43      408.84     30.59 o 
   2  13   2      469.56      407.54     30.92 o 
   3  13   2       29.55      -21.40     22.56 o 
   4  13   2       81.30       64.18     24.43 o 
   5  13   2      620.48      530.18     39.59 o 
   6  13   2        0.21       12.91     22.58 o 
   7  13   2       54.60       72.20     24.74 o 
   8  13   2       22.50       -2.26     25.27 o 
   9  13   2       71.06       52.21     29.40 o 
   0  14   2      345.07      325.54     41.05 o 
   1  14   2        0.26      -32.99     22.00 o 
   2  14   2     1740.79     1686.77     57.66 o 
   3  14   2       58.80       -8.75     38.17 o 
   4  14   2      977.16      921.61     49.25 o 
   5  14   2       58.14       42.33     29.27 o 
   6  14   2     1072.35     1117.30     49.61 o 
   1  15   2       20.44      -37.33     24.88 o 
   2  15   2      256.66      149.65     32.59 o 
   3  15   2      283.91      248.30     35.54 o 
   1   1   3    51416.09    54796.16    864.93 o 
   2   1   3     5367.57     5611.57     80.56 o 
   3   1   3       29.50       30.59      7.90 o 
   4   1   3       33.64       70.31      8.83 o 
   5   1   3    19027.55    20904.42    319.03 o 
   6   1   3     8852.44     9823.61    152.65 o 
   7   1   3     2925.39     2864.50     44.00 o 
   8   1   3     1300.16     1650.98     29.27 o 
   9   1   3    12715.82    12775.07    176.08 o 
  10   1   3       19.78       11.69     14.40 o 
  11   1   3     4417.03     3979.77     67.06 o 
  12   1   3     2582.48     2343.56     52.68 o 
  13   1   3       81.02       64.76     19.47 o 
  14   1   3      838.08      806.78     34.05 o 
  15   1   3     1154.75     1166.18     55.90 o 
  16   1   3       13.38       39.08     25.07 o 
  17   1   3      651.85      731.73     44.39 o 
   0   2   3     8557.70     9794.32    185.17 o 
   1   2   3    50838.71    56597.53    790.57 o 
   2   2   3        3.67       40.28      8.26 o 
   3   2   3       16.39        1.76      7.20 o 
   4   2   3       98.21      108.27      7.71 o 
   5   2   3      336.80      418.45     12.32 o 
   6   2   3     2272.92     2066.84     33.42 o 
   7   2   3     2203.79     2177.91     35.60 o 
   8   2   3     1429.69     1303.21     26.72 o 
   9   2   3      288.35      251.43     15.38 o 
  10   2   3       10.93       31.58     15.19 o 
  11   2   3     2046.55     2002.35     44.59 o 
  12   2   3      332.74      296.58     22.16 o 
  13   2   3      100.28      145.16     21.19 o 
  14   2   3       70.33       46.89     23.17 o 
  15   2   3      148.94      170.88     27.54 o 
  16   2   3       90.00       66.13     31.80 o 
  17   2   3      319.80      407.52     57.96 o 
   1   3   3       90.57      132.62      7.40 o 
   2   3   3      406.14      368.61     12.28 o 
   3   3   3     6729.12     6322.64    104.15 o 
   4   3   3     1240.14     1232.58     30.42 o 
   5   3   3    27429.80    28254.55    422.29 o 
   6   3   3     2418.86     2382.25     39.81 o 
   7   3   3     4930.16     4774.51     65.34 o 
   8   3   3     1329.62     1242.77     25.99 o 
   9   3   3      175.07      185.08     16.20 o 
  10   3   3     1497.95     1244.76     31.62 o 
  11   3   3     1916.34     1743.53     41.10 o 
  12   3   3      680.43      620.43     30.63 o 
  13   3   3     3900.34     3617.06     80.16 o 
  14   3   3        3.92       29.53     22.52 o 
  15   3   3     2340.48     2333.20     61.59 o 
  16   3   3      311.19      304.24     31.66 o 
   0   4   3     3693.23     3945.14    101.51 o 
   1   4   3     3135.49     3708.24     74.71 o 
   2   4   3        5.16        3.70      7.99 o 
   3   4   3       48.23      139.28     10.04 o 
   4   4   3      554.46      292.43     13.30 o 
   5   4   3     6107.35     6698.75    112.28 o 
   6   4   3     2055.61     2230.05     44.88 o 
   7   4   3     1813.34     1797.02     40.09 o 
   8   4   3      668.44      696.45     22.61 o 
   9   4   3      162.64      201.23     15.79 o 
  10   4   3        4.89       32.72     15.47 o 
  11   4   3      695.47      659.20     28.43 o 
  12   4   3        0.95       40.79     21.60 o 
  13   4   3        1.08       -6.61     21.49 o 
  14   4   3        1.07       -4.91     22.52 o 
  15   4   3     1397.13     1366.80     46.63 o 
  16   4   3       96.34       85.47     28.47 o 
   1   5   3    11468.51    12532.95    240.01 o 
   2   5   3      501.13      488.86     18.12 o 
   3   5   3      195.66      169.13     11.74 o 
   4   5   3      663.17      574.15     19.45 o 
   5   5   3     3952.34     4202.38     74.72 o 
   6   5   3     3162.30     2932.97     56.17 o 
   7   5   3     3940.25     4099.74     75.19 o 
   8   5   3     1163.54     1221.32     33.81 o 
   9   5   3     2785.30     2888.89     54.95 o 
  10   5   3      265.62      327.68     24.76 o 
  11   5   3     2192.62     2157.64     51.48 o 
  12   5   3        4.67      -29.32     19.55 o 
  13   5   3      632.53      734.44     35.52 o 
  14   5   3       56.38      101.36     25.10 o 
  15   5   3     1167.18     1216.07     45.13 o 
  16   5   3        3.77      -16.09     27.33 o 
   0   6   3      141.79      110.29     24.49 o 
   1   6   3       35.71       23.31     11.03 o 
   2   6   3      191.53      233.03     14.70 o 
   3   6   3     1289.85     1294.41     34.89 o 
   4   6   3     1621.47     1751.47     50.25 o 
   5   6   3      183.92      203.33     15.52 o 
   6   6   3       86.74      148.40     16.49 o 
   7   6   3     1195.44     1191.37     34.04 o 
   8   6   3       25.95       23.92     16.88 o 
   9   6   3      681.44      713.93     25.66 o 
  10   6   3        2.41        3.95     19.41 o 
  11   6   3       14.00      -25.10     19.28 o 
  12   6   3       28.19       27.46     21.35 o 
  13   6   3        6.12      -10.97     22.42 o 
  14   6   3        8.56       12.81     23.47 o 
  15   6   3        0.05       -7.97     27.12 o 
   1   7   3     7765.46     8381.53    184.69 o 
   2   7   3       49.88       91.15     15.76 o 
   3   7   3     4995.02     5554.76    112.74 o 
   4   7   3      675.88      851.24     30.80 o 
   5   7   3      768.52      830.13     29.89 o 
   6   7   3        0.02      -18.63     14.95 o 
   7   7   3    10809.23    11871.28    213.51 o 
   8   7   3       73.33      149.73     19.82 o 
   9   7   3     6310.51     7062.01    115.52 o 
  10   7   3        0.64       -3.96     19.90 o 
  11   7   3      928.25     1083.88     39.46 o 
  12   7   3       56.57       90.79     22.58 o 
  13   7   3     1334.11     1432.83     48.55 o 
  14   7   3        6.47        5.45     26.28 o 
  15   7   3      520.25      581.40     75.14 o 
   0   8   3       11.87       48.74     23.50 o 
   1   8   3        3.34       21.14     16.38 o 
   2   8   3      569.90      530.87     26.38 o 
   3   8   3     3317.68     3979.52     96.19 o 
   4   8   3     3150.94     3264.74     81.13 o 
   5   8   3       93.84      133.15     17.89 o 
   6   8   3      423.82      557.81     25.08 o 
   7   8   3     1681.80     1846.25     45.35 o 
   8   8   3       10.05       15.00     16.97 o 
   9   8   3        9.95       -1.99     15.94 o 
  10   8   3     1535.89     1651.37     45.27 o 
  11   8   3      278.02      330.03     27.74 o 
  12   8   3       82.37       68.88     24.26 o 
  13   8   3        0.78      -22.89     36.43 o 
  14   8   3      113.88      122.86     30.19 o 
   1   9   3     1033.54      987.03     42.21 o 
   2   9   3     2253.69     2243.34     62.24 o 
   3   9   3     3763.22     3959.18     96.89 o 
   4   9   3        0.05        0.13     20.51 o 
   5   9   3     5013.08     5452.91    106.64 o 
   6   9   3      126.84      126.48     20.48 o 
   7   9   3       47.58       52.09     17.51 o 
   8   9   3       40.09       36.50     17.86 o 
   9   9   3       44.81       60.00     17.98 o 
  10   9   3      198.84      181.05     23.33 o 
  11   9   3      494.84      522.90     34.74 o 
  12   9   3       88.97      121.49     25.49 o 
  13   9   3     1826.89     1977.34     65.44 o 
   0  10   3      910.60     1003.36     75.56 o 
   1  10   3      237.19      266.15     29.77 o 
   2  10   3      463.50      394.32     27.66 o 
   3  10   3     2094.47     2046.99     61.99 o 
   4  10   3       23.33       23.06     20.89 o 
   5  10   3       80.39       76.11     18.96 o 
   6  10   3      140.02      133.20     21.42 o 
   7  10   3      511.55      535.85     29.24 o 
   8  10   3       29.86       55.34     21.51 o 
   9  10   3       55.10       46.05     22.04 o 
  10  10   3       61.47       66.85     22.26 o 
  11  10   3        0.38      -33.83     22.55 o 
  12  10   3       13.25      -20.92     23.87 o 
   1  11   3     3426.97     3186.79     82.01 o 
   2  11   3      267.90      305.09     26.20 o 
   3  11   3     4237.03     4141.80    102.65 o 
   4  11   3       48.08       32.84     19.44 o 
   5  11   3      522.11      665.12     30.21 o 
   6  11   3      330.34      308.02     25.41 o 
   7  11   3     2184.54     2315.19     58.82 o 
   8  11   3      144.08      157.13     26.05 o 
   9  11   3     1172.85     1347.36     44.72 o 
  10  11   3      168.06      271.81     27.35 o 
  11  11   3     1551.06     1772.30     59.27 o 
   0  12   3      211.82      116.67     48.97 o 
   1  12   3      322.33      403.89     29.37 o 
   2  12   3       90.97       83.53     23.45 o 
   3  12   3      176.92      168.97     26.47 o 
   4  12   3        0.47        0.60     22.17 o 
   5  12   3      157.77      159.18     20.81 o 
   6  12   3        0.27       16.46     22.01 o 
   7  12   3      175.73      198.95     26.25 o 
   8  12   3       26.64       48.28     23.19 o 
   9  12   3      182.33      226.45     27.15 o 
  10  12   3       32.35       19.16     23.70 o 
   1  13   3     2790.54     2554.65     72.40 o 
   2  13   3       75.78       18.45     23.29 o 
   3  13   3      423.62      335.58     32.31 o 
   4  13   3       20.38        1.60     25.06 o 
   5  13   3       86.60       69.96     22.90 o 
   6  13   3      118.48      117.76     38.60 o 
   7  13   3     1008.27      935.57     41.98 o 
   8  13   3       17.02        1.69     30.89 o 
   0  14   3      637.74      562.48     48.91 o 
   1  14   3      177.48       86.75     31.51 o 
   2  14   3        6.44      -17.28     28.81 o 
   3  14   3      381.63      350.52     35.51 o 
   4  14   3       75.46       68.27     28.14 o 
   5  14   3      214.37      234.90     30.09 o 
   6  14   3        0.00       30.37     26.11 o 
   1  15   3       89.24       63.26     37.44 o 
   2  15   3       46.09       28.57     32.79 o 
   3  15   3      813.89      791.12     47.86 o 
   0   0   4    11204.51    10312.22    306.67 o 
   1   0   4    23256.80    25043.21    479.11 o 
   2   0   4     8440.63     8018.23    164.06 o 
   3   0   4    11530.99    10989.23    284.72 o 
   4   0   4    23701.93    24316.57    616.17 o 
   5   0   4     7524.29     7891.70    244.22 o 
   6   0   4    30358.10    30329.46    759.57 o 
   7   0   4      269.32      371.59     21.62 o 
   8   0   4    34237.53    34501.61    731.41 o 
   9   0   4      372.92      368.47     26.54 o 
  10   0   4     2432.62     2230.68    144.82 o 
  11   0   4     1345.74     1226.18     48.06 o 
  12   0   4     2580.29     2500.62     82.93 o 
  13   0   4       82.32       60.99     32.51 o 
  14   0   4     2304.38     2220.42    131.29 o 
  15   0   4      410.72      406.77     51.36 o 
  16   0   4      497.48      591.87     56.40 o 
  17   0   4       37.97       34.98     54.57 o 
   1   1   4    31961.84    33811.25    498.63 o 
   2   1   4     4959.44     5259.22     75.73 o 
   3   1   4     5543.27     5603.98     98.90 o 
   4   1   4      371.76      446.65     16.72 o 
   5   1   4     6993.58     7908.99    129.90 o 
   6   1   4       13.70       56.75     10.17 o 
   7   1   4     1934.27     1809.28     31.14 o 
   8   1   4     1389.47     1069.32     26.37 o 
   9   1   4     3502.53     3634.58     57.18 o 
  10   1   4      467.39      399.44     18.58 o 
  11   1   4      162.72      171.87     18.08 o 
  12   1   4     2857.38     2700.35     57.68 o 
  13   1   4     1683.50     1533.10     42.00 o 
  14   1   4       58.76       42.42     21.32 o 
  15   1   4      163.74      132.98     25.86 o 
  16   1   4      108.36       94.51     25.81 o 
  17   1   4      367.91      335.08     50.95 o 
   0   2   4      432.88      358.55     38.16 o 
   1   2   4     1227.67     1354.57     39.41 o 
   2   2   4    14396.21    15249.10    227.80 o 
   3   2   4     4144.37     3564.19     57.11 o 
   4   2   4    31543.53    32201.25    480.66 o 
   5   2   4      563.34      659.02     16.72 o 
   6   2   4     8152.53     7967.56    116.40 o 
   7   2   4     2409.97     2282.68     36.94 o 
   8   2   4      581.44      618.58     17.55 o 
   9   2   4     1139.26     1228.30     29.43 o 
  10   2   4     1014.11      903.25     33.94 o 
  11   2   4      897.45      812.94     27.50 o 
  12   2   4      165.16      154.61     20.02 o 
  13   2   4      171.58      167.93     21.13 o 
  14   2   4      134.78      116.51     24.00 o 
  15   2   4      261.72      251.88     29.36 o 
  16   2   4      715.73      801.68     43.37 o 
   1   3   4     1847.19     1943.20     31.15 o 
   2   3   4      151.87      213.56      9.43 o 
   3   3   4       47.94       82.20      8.92 o 
   4   3   4     7530.66     7772.41    127.87 o 
   5   3   4       31.72       30.83      9.40 o 
   6   3   4    11474.39    11994.65    183.17 o 
   7   3   4      746.01      729.18     18.70 o 
   8   3   4      220.67      202.66     14.12 o 
   9   3   4      270.04      248.93     17.75 o 
  10   3   4     1147.60     1065.36     30.56 o 
  11   3   4       40.96       36.08     17.18 o 
  12   3   4       77.22       89.01     17.94 o 
  13   3   4        1.37      -30.49     20.33 o 
  14   3   4       86.26       71.19     23.44 o 
  15   3   4      303.75      251.24     27.37 o 
  16   3   4       39.80       75.58     35.68 o 
   0   4   4      781.03      671.42     23.97 o 
   1   4   4       76.72      184.77      8.55 o 
   2   4   4     8369.10     9266.84    150.99 o 
   3   4   4      296.26      268.38     12.53 o 
   4   4   4      145.36      114.17     11.01 o 
   5   4   4     1707.96     1779.92     37.46 o 
   6   4   4     4900.89     5547.95     95.36 o 
   7   4   4     3312.15     3606.12     66.83 o 
   8   4   4    14232.64    14962.06    215.07 o 
   9   4   4     1476.23     1447.79     35.20 o 
  10   4   4     1306.91     1191.85     35.42 o 
  11   4   4      427.50      419.79     24.94 o 
  12   4   4     4417.83     4114.57     81.10 o 
  13   4   4        0.44       -9.80     21.73 o 
  14   4   4     2436.64     2315.35     60.96 o 
  15   4   4      812.90      848.34     37.94 o 
  16   4   4      919.76      973.61     49.93 o 
   1   5   4     6532.48     7728.18    127.28 o 
   2   5   4      140.52      126.73      9.56 o 
   3   5   4      767.36      662.86     20.34 o 
   4   5   4      106.78      134.91     12.36 o 
   5   5   4     6948.32     6683.38    113.27 o 
   6   5   4      307.37      297.50     17.31 o 
   7   5   4      438.64      512.31     21.95 o 
   8   5   4      211.11      285.88     20.21 o 
   9   5   4     1580.19     1678.22     39.66 o 
  10   5   4        3.04      -24.16     16.78 o 
  11   5   4      178.51      195.98     26.59 o 
  12   5   4      331.67      405.95     26.43 o 
  13   5   4     1151.33     1041.08     40.17 o 
  14   5   4       21.44       21.42     23.12 o 
  15   5   4       14.88       23.79     26.44 o 
  16   5   4       75.43       89.00     37.92 o 
   0   6   4    13482.55    14428.81    438.79 o 
   1   6   4      116.89      107.45     11.67 o 
   2   6   4     7673.17     8263.14    148.30 o 
   3   6   4      912.86      808.29     29.02 o 
   4   6   4     4230.51     4422.95     78.14 o 
   5   6   4     4246.53     4730.77     83.99 o 
   6   6   4     1791.56     1637.07     81.36 o 
   7   6   4    12019.48    13504.24    222.69 o 
   8   6   4     1382.34     1336.70     37.66 o 
   9   6   4       52.73       43.40     16.98 o 
  10   6   4     1652.04     1761.51     49.94 o 
  11   6   4       84.03       84.99     22.01 o 
  12   6   4     2829.30     2948.78     65.07 o 
  13   6   4       70.06       97.39     24.96 o 
  14   6   4     1483.68     1414.31     52.46 o 
  15   6   4      571.57      562.62     39.31 o 
   1   7   4      254.99      183.17     20.40 o 
   2   7   4      446.72      548.40     20.66 o 
   3   7   4        0.54      -14.90     14.84 o 
   4   7   4      299.62      344.67     19.69 o 
   5   7   4      900.19     1001.21     30.42 o 
   6   7   4       76.96      123.69     17.75 o 
   7   7   4      378.57      438.48     23.61 o 
   8   7   4        5.08       -2.09     17.04 o 
   9   7   4      604.12      777.83     26.60 o 
  10   7   4      478.23      511.97     29.29 o 
  11   7   4       84.61      115.93     23.47 o 
  12   7   4      187.19      212.05     26.18 o 
  13   7   4      146.44      213.35     36.31 o 
  14   7   4       48.60       57.25     27.15 o 
  15   7   4      189.48      151.34     45.26 o 
   0   8   4     6520.57     6458.98    206.27 o 
   1   8   4      616.69      720.67     30.05 o 
   2   8   4     2515.36     2565.74     73.11 o 
   3   8   4      232.47      179.29     17.79 o 
   4   8   4     1724.35     1822.44     42.05 o 
   5   8   4       10.54       15.42     16.27 o 
   6   8   4     1066.48     1127.48     40.62 o 
   7   8   4      433.23      495.89     25.59 o 
   8   8   4     2867.95     3148.21     64.39 o 
   9   8   4     1109.50     1184.36     35.88 o 
  10   8   4     1533.26     1558.49     47.44 o 
  11   8   4        3.18       12.02     23.44 o 
  12   8   4     1461.47     1785.78     53.70 o 
  13   8   4       41.72       44.59     26.82 o 
  14   8   4     1373.67     1671.97     71.09 o 
   1   9   4      259.67      202.05     22.17 o 
   2   9   4        3.20       12.74     19.42 o 
   3   9   4      440.25      502.14     26.87 o 
   4   9   4      288.90      300.90     22.74 o 
   5   9   4      359.99      351.98     21.42 o 
   6   9   4       72.74       39.00     17.15 o 
   7   9   4      107.49      110.09     18.68 o 
   8   9   4      138.00      205.74     20.94 o 
   9   9   4        9.90      -20.56     18.65 o 
  10   9   4      135.85      153.71     26.84 o 
  11   9   4        1.50       -8.93     23.68 o 
  12   9   4      133.58      236.86     28.26 o 
  13   9   4       42.59       28.84     28.42 o 
   0  10   4     6015.62     5783.36    190.94 o 
   1  10   4      613.62      607.02     31.45 o 
   2  10   4     6249.23     6129.74    142.01 o 
   3  10   4       12.46       12.68     16.87 o 
   4  10   4     3570.26     3575.83     74.94 o 
   5  10   4      265.08      249.24     22.21 o 
   6  10   4      740.68      844.34     32.96 o 
   7  10   4      765.90      834.93     36.88 o 
   8  10   4      494.61      625.18     34.33 o 
   9  10   4        1.06       -4.85     22.80 o 
  10  10   4      816.30     1000.78     43.47 o 
  11  10   4      179.85      230.24     29.20 o 
  12  10   4      333.37      303.09     30.98 o 
   1  11   4     6066.96     5784.98    135.72 o 
   2  11   4      118.47       72.35     21.90 o 
   3  11   4      199.01      196.31     22.81 o 
   4  11   4        8.05        4.38     18.21 o 
   5  11   4      227.94      243.52     23.41 o 
   6  11   4       14.77       -7.32     21.11 o 
   7  11   4      123.68      133.00     24.71 o 
   8  11   4       15.50       -4.49     22.28 o 
   9  11   4     1058.90     1166.41     45.66 o 
  10  11   4      483.57      475.78     41.20 o 
  11  11   4        0.01        1.88     25.35 o 
   0  12   4      556.10      450.33     43.03 o 
   1  12   4      506.51      411.58     29.90 o 
   2  12   4      923.71      949.40     40.46 o 
   3  12   4      385.36      361.26     30.06 o 
   4  12   4      996.84      868.49     36.52 o 
   5  12   4      382.66      418.38     29.23 o 
   6  12   4     1467.61     1466.29     64.37 o 
   7  12   4      540.50      550.59     42.75 o 
   8  12   4      603.93      715.52     37.30 o 
   9  12   4       27.23       23.08     24.74 o 
  10  12   4     1556.34     1731.72     75.33 o 
   1  13   4      558.51      478.21     31.99 o 
   2  13   4        3.38      -24.48     25.00 o 
   3  13   4      182.42      220.62     31.09 o 
   4  13   4       40.95       10.39     26.25 o 
   5  13   4       33.34       38.94     24.05 o 
   6  13   4        0.03      -18.28     22.24 o 
   7  13   4        4.47       -2.35     22.85 o 
   8  13   4       74.73       52.20     34.66 o 
   0  14   4      771.22      656.23     74.16 o 
   1  14   4      107.85       37.78     43.38 o 
   2  14   4     1315.07     1277.18     57.88 o 
   3  14   4        0.18      -48.59     32.40 o 
   4  14   4      552.97      598.56     36.68 o 
   5  14   4        0.29      -11.77     24.71 o 
   6  14   4      575.58      592.07     38.16 o 
   1  15   4      229.48      124.58     39.88 o 
   2  15   4       43.97      -23.92     41.28 o 
   1   1   5      227.96      267.73     12.78 o 
   2   1   5       32.11       41.02      6.19 o 
   3   1   5    22613.02    22556.50    316.59 o 
   4   1   5      116.24      137.82      9.19 o 
   5   1   5    13584.90    14379.44    217.37 o 
   6   1   5      680.90      637.81     20.02 o 
   7   1   5     4112.18     4014.81     62.85 o 
   8   1   5     2963.08     2670.46     46.30 o 
   9   1   5     3567.61     3555.23     59.35 o 
  10   1   5       10.34       -1.14     14.37 o 
  11   1   5     2126.88     2002.60     41.45 o 
  12   1   5      374.09      372.11     21.38 o 
  13   1   5     3601.35     3189.57     71.10 o 
  14   1   5        6.97      -29.21     19.47 o 
  15   1   5     1076.18      997.75     52.75 o 
  16   1   5      143.03      126.84     26.64 o 
   0   2   5       12.97       -0.89      6.93 o 
   1   2   5     1438.44     1240.01     23.35 o 
   2   2   5      275.63      362.79     10.09 o 
   3   2   5       14.38      100.00      7.09 o 
   4   2   5     7136.43     7512.40    115.79 o 
   5   2   5       76.80       78.16      9.77 o 
   6   2   5      942.51      821.04     20.53 o 
   7   2   5       11.85       19.32      9.07 o 
   8   2   5        2.63        0.75     11.90 o 
   9   2   5       59.30       76.57     15.45 o 
  10   2   5     1098.49      926.43     27.58 o 
  11   2   5     6563.29     6088.81     95.59 o 
  12   2   5       14.45       -4.16     16.29 o 
  13   2   5      458.56      435.00     25.19 o 
  14   2   5       29.42        7.00     22.42 o 
  15   2   5      516.91      511.34     33.22 o 
  16   2   5      141.08      142.83     26.97 o 
   1   3   5    16666.59    16074.99    214.41 o 
   2   3   5     9071.39     9231.54    131.23 o 
   3   3   5     9203.22     9713.14    158.02 o 
   4   3   5      738.92      829.36     22.58 o 
   5   3   5       85.30      275.85     12.81 o 
   6   3   5        2.75       -9.88     10.16 o 
   7   3   5     7333.68     6828.76    108.36 o 
   8   3   5      156.68      120.29     13.35 o 
   9   3   5     7510.86     7158.07    123.00 o 
  10   3   5      390.11      434.46     21.65 o 
  11   3   5     1820.01     1792.68     38.68 o 
  12   3   5        8.10      -11.37     19.50 o 
  13   3   5       53.70      118.82     28.68 o 
  14   3   5        3.05       14.41     21.69 o 
  15   3   5      978.50     1082.04     51.54 o 
  16   3   5        1.01      -25.90     27.56 o 
   0   4   5      102.75       68.00      9.50 o 
   1   4   5     3177.51     3665.47     55.27 o 
   2   4   5     5986.16     6518.41    100.46 o 
   3   4   5     4375.46     3004.02     54.83 o 
   4   4   5     3383.80     3710.96     65.45 o 
   5   4   5      733.78      694.48     21.40 o 
   6   4   5      466.23      560.90     20.08 o 
   7   4   5     4368.07     4062.93     73.96 o 
   8   4   5      391.29      470.26     20.06 o 
   9   4   5     2598.66     2542.77     50.02 o 
  10   4   5      324.77      285.58     22.15 o 
  11   4   5        5.48        8.52     16.79 o 
  12   4   5      466.12      585.98     31.76 o 
  13   4   5       33.76       41.59     22.56 o 
  14   4   5      249.79      216.09     36.86 o 
  15   4   5        2.44        5.18     25.08 o 
  16   4   5        3.82       -4.01     33.93 o 
   1   5   5     3656.26     3905.69     59.42 o 
   2   5   5      187.64      199.69     10.98 o 
   3   5   5     7460.44     7619.54    126.44 o 
   4   5   5     1101.25     1202.53     34.46 o 
   5   5   5    18219.65    17848.00    288.68 o 
   6   5   5     1346.12     1290.00     33.85 o 
   7   5   5     7644.25     7586.62    129.27 o 
   8   5   5       13.10       27.88     16.64 o 
   9   5   5      268.82      282.20     21.52 o 
  10   5   5        1.01      -17.32     16.95 o 
  11   5   5      947.11     1051.25     37.12 o 
  12   5   5      812.60      770.12     33.08 o 
  13   5   5      552.78      500.73     33.95 o 
  14   5   5      102.70       97.45     26.84 o 
  15   5   5     1213.91     1252.10     50.10 o 
  16   5   5       17.20       -6.01     34.53 o 
   0   6   5     2087.94     2563.21     62.95 o 
   1   6   5     1150.81     1330.04     29.57 o 
   2   6   5      374.52      555.17     17.19 o 
   3   6   5      963.20     1039.07     27.43 o 
   4   6   5       11.15       -6.73     11.74 o 
   5   6   5      135.13      130.16     15.42 o 
   6   6   5      605.56      570.47     23.17 o 
   7   6   5      124.16      143.68     18.03 o 
   8   6   5      171.04      113.12     19.33 o 
   9   6   5      450.15      424.73     23.72 o 
  10   6   5      238.72      291.20     21.97 o 
  11   6   5       10.57       18.01     20.97 o 
  12   6   5       92.73       49.21     24.58 o 
  13   6   5      122.23      136.47     27.49 o 
  14   6   5       87.28       68.89     27.09 o 
  15   6   5        0.38       -8.28     26.52 o 
   1   7   5     2672.69     2775.18     52.25 o 
   2   7   5       93.76      166.90     17.21 o 
   3   7   5     8593.69     8826.47    147.35 o 
   4   7   5      713.75      776.85     24.77 o 
   5   7   5    14298.66    15341.23    298.39 o 
   6   7   5      790.54      881.29     29.09 o 
   7   7   5     3772.52     4267.37     80.41 o 
   8   7   5       22.81        7.76     17.41 o 
   9   7   5     2068.31     1932.33     51.00 o 
  10   7   5      351.09      416.96     26.09 o 
  11   7   5     2762.60     2853.08     74.35 o 
  12   7   5        0.15      -18.62     23.46 o 
  13   7   5     3724.57     3705.35     84.77 o 
  14   7   5        8.28        9.78     26.25 o 
  15   7   5      904.45      986.65     72.11 o 
   0   8   5     2070.23     2102.78     66.68 o 
   1   8   5     3096.28     3279.41     72.76 o 
   2   8   5      177.99      197.05     17.63 o 
   3   8   5     1781.02     1825.38     41.49 o 
   4   8   5     2270.95     2564.44     52.93 o 
   5   8   5     1481.50     1449.78     38.50 o 
   6   8   5      366.47      352.06     22.13 o 
   7   8   5     2915.06     3066.48     65.41 o 
   8   8   5      169.60      213.34     22.16 o 
   9   8   5      334.67      360.73     25.27 o 
  10   8   5      431.35      484.22     27.80 o 
  11   8   5      963.34     1054.42     43.75 o 
  12   8   5      329.55      360.64     34.88 o 
  13   8   5      506.52      507.51     45.58 o 
  14   8   5       71.34       88.48     30.74 o 
   1   9   5     8054.65     7703.74    164.72 o 
   2   9   5      255.49      296.18     22.91 o 
   3   9   5      110.00      124.78     19.20 o 
   4   9   5      115.67       70.95     17.43 o 
   5   9   5      124.82      127.43     18.31 o 
   6   9   5     1342.56     1415.09     38.42 o 
   7   9   5      116.96      120.48     25.76 o 
   8   9   5      159.94      150.64     21.49 o 
   9   9   5     2023.58     2215.59     61.43 o 
  10   9   5      183.87      160.78     27.19 o 
  11   9   5      338.29      331.64     35.40 o 
  12   9   5      539.15      639.27     45.04 o 
  13   9   5       10.11      -35.62     24.55 o 
   0  10   5      316.99      319.94     36.02 o 
   1  10   5      576.77      530.33     33.93 o 
   2  10   5      232.30      279.21     27.64 o 
   3  10   5      240.44      226.00     20.62 o 
   4  10   5      712.90      761.23     41.30 o 
   5  10   5      200.83      204.44     23.99 o 
   6  10   5      792.83      776.99     34.93 o 
   7  10   5       63.29       36.38     19.13 o 
   8  10   5       22.59       15.93     19.28 o 
   9  10   5      140.04      157.43     22.41 o 
  10  10   5      117.82      153.89     27.32 o 
  11  10   5     1008.43     1233.89     48.92 o 
  12  10   5      125.21       23.64     26.43 o 
   1  11   5     1471.76     1486.81     49.14 o 
   2  11   5        4.36      -28.73     19.91 o 
   3  11   5     1898.52     1722.40     50.73 o 
   4  11   5       95.17       72.16     21.72 o 
   5  11   5      850.75      960.12     38.26 o 
   6  11   5      262.50      242.00     33.85 o 
   7  11   5      982.97      958.12     40.22 o 
   8  11   5       47.73       36.38     23.76 o 
   9  11   5     1892.89     2155.41     64.15 o 
  10  11   5        5.48       -2.16     24.62 o 
  11  11   5     2192.40     2431.28     82.50 o 
   0  12   5      200.05      116.61     34.98 o 
   1  12   5      432.36      412.62     34.98 o 
   2  12   5       96.28      100.93     27.64 o 
   3  12   5       23.97       37.20     22.81 o 
   4  12   5       37.04       24.98     22.70 o 
   5  12   5       20.43        5.65     21.08 o 
   6  12   5        5.39      -27.92     20.32 o 
   7  12   5       18.68        3.98     22.41 o 
   8  12   5        0.51      -18.55     23.54 o 
   9  12   5        4.45       -4.61     26.54 o 
  10  12   5      364.03      530.73     52.54 o 
   1  13   5      789.80      790.53     55.41 o 
   2  13   5      193.96      107.01     28.51 o 
   3  13   5     1856.14     1735.19     57.44 o 
   4  13   5       73.36       53.38     24.74 o 
   5  13   5      919.09      908.92     42.20 o 
   6  13   5       11.87       27.25     25.07 o 
   7  13   5      230.07      163.00     27.00 o 
   8  13   5        0.02        0.64     31.13 o 
   0  14   5       88.26       15.39     48.97 o 
   1  14   5      126.28       40.38     35.45 o 
   2  14   5       25.95       -0.47     27.59 o 
   3  14   5      367.85      449.54     77.92 o 
   4  14   5      146.78      141.30     33.15 o 
   5  14   5       29.86       23.32     25.53 o 
   6  14   5        7.06      -37.18     61.57 o 
   1  15   5     1247.82     1043.64     67.72 o 
   0   0   6    12256.01    11502.68    342.80 o 
   1   0   6     3732.73     3944.08     77.56 o 
   2   0   6     5594.35     4970.65     97.60 o 
   3   0   6     2204.83     2555.19     56.83 o 
   4   0   6    20439.85    20979.28    444.15 o 
   5   0   6     3521.06     3190.13    141.17 o 
   6   0   6     2040.77     2027.94     54.59 o 
   7   0   6       76.87      101.68     16.97 o 
   8   0   6     9097.54     8931.12    228.02 o 
   9   0   6      741.66      660.20     32.44 o 
  10   0   6    11114.36    11032.46    252.65 o 
  11   0   6     6095.54     5602.25    132.70 o 
  12   0   6     1751.23     1527.42     53.33 o 
  13   0   6      687.44      519.32     39.82 o 
  14   0   6      360.39      329.17     51.36 o 
  15   0   6        0.14        2.40     34.06 o 
  16   0   6     2085.06     1996.21    112.90 o 
   1   1   6      426.90      389.92     15.40 o 
   2   1   6     1536.96     1394.11     24.44 o 
   3   1   6      194.51      231.29      8.05 o 
   4   1   6      323.11      276.81     10.01 o 
   5   1   6     3071.47     2643.13     63.53 o 
   6   1   6     1949.91     1949.53     36.97 o 
   7   1   6      241.67      352.69     15.46 o 
   8   1   6      175.45      212.36     18.90 o 
   9   1   6      433.48      423.60     18.59 o 
  10   1   6     1712.96     1604.17     44.60 o 
  11   1   6     1997.43     1861.53     39.79 o 
  12   1   6     1456.48     1362.66     33.63 o 
  13   1   6     1179.87     1053.57     36.66 o 
  14   1   6      172.74      208.74     23.17 o 
  15   1   6       17.60       33.22     20.35 o 
  16   1   6      227.91      212.15     31.37 o 
   0   2   6     2180.97     2039.07     48.96 o 
   1   2   6      515.08      370.15     10.96 o 
   2   2   6     3407.10     3813.27     60.20 o 
   3   2   6     8499.04     7601.17    108.74 o 
   4   2   6     4469.59     4179.10     62.58 o 
   5   2   6      395.99      418.12     14.35 o 
   6   2   6     6475.58     5704.12    100.33 o 
   7   2   6     9804.96     9559.81    139.73 o 
   8   2   6     4158.68     4220.09     71.61 o 
   9   2   6      878.92      821.41     25.29 o 
  10   2   6      113.02      109.50     17.58 o 
  11   2   6      232.66      305.48     18.97 o 
  12   2   6     2497.25     2240.17     56.39 o 
  13   2   6      198.55      181.35     21.04 o 
  14   2   6     1651.59     1633.06     69.14 o 
  15   2   6      663.75      632.71     39.45 o 
  16   2   6     1381.82     1411.30     57.00 o 
   1   3   6      760.52      756.33     22.38 o 
   2   3   6       43.56       48.49      6.88 o 
   3   3   6       15.56       29.48      7.00 o 
   4   3   6     4056.59     4092.07     65.41 o 
   5   3   6     7957.31     7540.87    116.23 o 
   6   3   6     6613.38     6661.55    105.45 o 
   7   3   6       31.82       40.14     12.67 o 
   8   3   6       33.99       39.87     14.28 o 
   9   3   6      277.40      216.63     17.81 o 
  10   3   6      116.01       95.36     17.31 o 
  11   3   6      905.24      817.56     30.50 o 
  12   3   6      354.73      367.70     22.11 o 
  13   3   6      539.42      632.53     35.17 o 
  14   3   6       86.33       73.75     24.61 o 
  15   3   6      191.51      172.57     30.43 o 
  16   3   6       10.36       21.44     28.81 o 
   0   4   6     7645.63     7997.26    154.28 o 
   1   4   6     5298.69     5461.84     75.78 o 
   2   4   6    37362.98    40869.41    541.70 o 
   3   4   6      646.24      604.48     17.12 o 
   4   4   6    31368.37    31429.58    501.69 o 
   5   4   6      245.25      265.02     14.70 o 
   6   4   6    14584.40    14593.96    237.69 o 
   7   4   6      623.76      622.08     26.73 o 
   8   4   6      296.39      318.48     21.63 o 
   9   4   6     1403.13     1306.49     33.92 o 
  10   4   6     1642.00     1592.78     38.15 o 
  11   4   6      625.07      659.76     24.61 o 
  12   4   6     2114.24     2043.75     46.04 o 
  13   4   6        7.27      -11.52     23.34 o 
  14   4   6      693.80      614.61     36.14 o 
  15   4   6       57.25       50.25     25.47 o 
  16   4   6     1035.03      997.27     50.30 o 
   1   5   6      148.15      305.47     10.68 o 
   2   5   6     5623.98     5279.34     83.58 o 
   3   5   6     1097.63     1101.78     27.17 o 
   4   5   6     1503.60     1498.18     33.84 o 
   5   5   6     1289.91     1062.00     29.09 o 
   6   5   6     2967.54     2915.46     74.12 o 
   7   5   6       55.70       48.31     15.84 o 
   8   5   6     2008.83     1778.42     43.27 o 
   9   5   6     2232.26     2204.56     50.12 o 
  10   5   6      603.10      591.55     25.91 o 
  11   5   6       12.03       27.17     22.21 o 
  12   5   6       10.75       -8.02     22.73 o 
  13   5   6      149.16      117.53     24.43 o 
  14   5   6        0.08       -6.12     24.43 o 
  15   5   6      435.41      456.33     35.17 o 
   0   6   6     7007.21     5835.14    116.36 o 
   1   6   6      154.28      150.38     10.41 o 
   2   6   6     1710.77     1667.51     32.55 o 
   3   6   6     4205.01     4100.76     82.48 o 
   4   6   6      456.98      456.62     20.94 o 
   5   6   6     1004.77     1057.74     30.08 o 
   6   6   6     2142.94     2307.74     53.20 o 
   7   6   6     1270.10     1311.93     37.10 o 
   8   6   6     5839.92     6092.74    108.36 o 
   9   6   6      475.08      480.66     34.21 o 
  10   6   6     4436.19     4296.89     88.34 o 
  11   6   6      384.73      409.04     30.61 o 
  12   6   6      605.25      656.01     37.90 o 
  13   6   6      242.26      258.37     27.43 o 
  14   6   6      322.83      347.78     55.05 o 
  15   6   6      198.02      167.61     32.07 o 
   1   7   6      135.60      145.75     12.63 o 
   2   7   6      567.84      604.59     21.03 o 
   3   7   6     2320.01     2399.48     91.57 o 
   4   7   6        3.00      -21.09     14.06 o 
   5   7   6     1365.10     1461.31     37.58 o 
   6   7   6      943.14     1072.68     33.13 o 
   7   7   6      129.19      125.45     18.78 o 
   8   7   6      463.09      553.47     36.18 o 
   9   7   6        7.80       -2.89     17.79 o 
  10   7   6      374.42      432.27     26.79 o 
  11   7   6       91.66       75.50     38.89 o 
  12   7   6       51.01       58.22     23.85 o 
  13   7   6      115.70      102.59     26.07 o 
  14   7   6      310.09      302.11     33.11 o 
   0   8   6     6684.71     6408.97    168.00 o 
   1   8   6       73.85      106.80     15.19 o 
   2   8   6     2372.62     2486.43     50.46 o 
   3   8   6       52.83       73.45     16.02 o 
   4   8   6    10622.72    11241.54    186.78 o 
   5   8   6      112.25      144.34     18.84 o 
   6   8   6     3679.53     3788.82     79.02 o 
   7   8   6      591.19      739.72     29.84 o 
   8   8   6     1043.77     1077.88     39.21 o 
   9   8   6        0.19      -16.78     18.84 o 
  10   8   6     2595.84     2810.68     87.03 o 
  11   8   6      110.55      147.38     26.60 o 
  12   8   6      326.19      356.04     32.22 o 
  13   8   6       30.18       15.42     25.56 o 
  14   8   6      583.87      523.21     44.71 o 
   1   9   6      688.90      697.29     28.93 o 
   2   9   6      247.23      213.31     20.19 o 
   3   9   6      912.70      909.71     28.85 o 
   4   9   6      243.06      285.95     22.01 o 
   5   9   6     1500.64     1399.62     40.57 o 
   6   9   6      177.56      140.42     25.66 o 
   7   9   6       21.46      -10.63     18.03 o 
   8   9   6      145.59      138.76     21.89 o 
   9   9   6       40.47       20.77     19.99 o 
  10   9   6      457.33      593.52     30.25 o 
  11   9   6       20.95       -6.46     23.59 o 
  12   9   6       30.94       32.96     30.30 o 
  13   9   6       91.52      141.89     30.38 o 
   0  10   6     1443.50     1436.49     66.78 o 
   1  10   6       13.98      -19.00     18.74 o 
   2  10   6      344.87      323.40     23.12 o 
   3  10   6       10.20      -12.55     18.40 o 
   4  10   6     4598.37     4609.05    113.62 o 
   5  10   6     1045.37     1044.59     35.17 o 
   6  10   6     1269.86     1322.48     40.18 o 
   7  10   6       78.60       81.82     20.70 o 
   8  10   6      241.24      207.59     23.84 o 
   9  10   6        1.03      -17.06     19.05 o 
  10  10   6     1305.60     1334.19     49.24 o 
  11  10   6      651.70      713.06     41.68 o 
  12  10   6      876.34     1112.18     51.55 o 
   1  11   6      231.96      148.90     26.48 o 
   2  11   6     1483.74     1403.20     49.17 o 
   3  11   6      357.33      298.89     27.73 o 
   4  11   6     1253.76     1158.69     42.69 o 
   5  11   6      898.41      812.13     35.77 o 
   6  11   6        6.99      -12.13     28.50 o 
   7  11   6      225.48      244.75     27.13 o 
   8  11   6       18.74       23.14     22.93 o 
   9  11   6        4.22      -15.31     26.02 o 
  10  11   6      123.59      125.66     28.25 o 
  11  11   6       36.17       23.72     26.87 o 
   0  12   6     3273.11     2741.05    152.51 o 
   1  12   6      301.68      242.09     39.07 o 
   2  12   6      843.89      735.66     36.99 o 
   3  12   6       26.21        0.59     22.26 o 
   4  12   6      127.61      107.97     29.55 o 
   5  12   6       94.56      105.82     24.80 o 
   6  12   6      390.78      394.44     30.21 o 
   7  12   6       20.78      -16.30     21.94 o 
   8  12   6     1456.24     1483.31     51.57 o 
   9  12   6      165.86      135.45     30.95 o 
  10  12   6     2040.70     2287.19    107.63 o 
   1  13   6       49.57       51.18     32.18 o 
   2  13   6      324.73      333.14     63.68 o 
   3  13   6      145.87       90.58     30.29 o 
   4  13   6       89.29       86.59     32.94 o 
   5  13   6        2.91      -17.43     26.86 o 
   6  13   6       41.37      -22.17     26.66 o 
   7  13   6        3.15      -32.66     21.78 o 
   8  13   6       84.04       25.07     44.23 o 
   0  14   6     1414.30     1056.40     93.75 o 
   1  14   6       11.09       -0.63     79.00 o 
   2  14   6      643.90      566.31     42.80 o 
   3  14   6        8.99      -42.74     28.49 o 
   4  14   6      294.01      261.08     36.43 o 
   5  14   6        3.18      -54.13     41.78 o 
   1   1   7    13303.59    12140.75    181.39 o 
   2   1   7     2788.95     2771.87     45.16 o 
   3   1   7    21874.00    21816.21    290.35 o 
   4   1   7      864.45      761.53     20.90 o 
   5   1   7    15344.45    14924.05    241.55 o 
   6   1   7       27.95        6.02      9.76 o 
   7   1   7     5469.51     5038.37     82.22 o 
   8   1   7     2647.68     2615.62     49.15 o 
   9   1   7     3700.58     3316.82     60.18 o 
  10   1   7       89.59       91.50     17.47 o 
  11   1   7     1503.57     1313.70     32.85 o 
  12   1   7       92.22       65.49     17.26 o 
  13   1   7     1358.44     1228.35     40.00 o 
  14   1   7      206.96      167.64     24.55 o 
  15   1   7      510.52      477.80     33.23 o 
  16   1   7      159.50      116.44     29.17 o 
   0   2   7       53.16       49.79     12.52 o 
   1   2   7      486.73      566.99     17.12 o 
   2   2   7       47.48       60.41      7.56 o 
   3   2   7      449.04      767.84     17.66 o 
   4   2   7     2567.62     2014.34     31.93 o 
   5   2   7       63.80       99.21     10.47 o 
   6   2   7      572.20      772.17     26.15 o 
   7   2   7      286.06      314.70     15.97 o 
   8   2   7     4216.96     4314.57     73.46 o 
   9   2   7      944.34      875.19     26.70 o 
  10   2   7      811.03      781.95     26.14 o 
  11   2   7      150.65      117.87     17.25 o 
  12   2   7       99.36      112.53     19.76 o 
  13   2   7       30.87        7.60     23.45 o 
  14   2   7      421.22      349.08     27.96 o 
  15   2   7      246.90      209.86     30.21 o 
  16   2   7        9.55       -0.19     26.76 o 
   1   3   7     1467.49     1397.11     27.68 o 
   2   3   7      501.42      251.87     10.55 o 
   3   3   7    15837.17    16557.71    247.97 o 
   4   3   7     1216.80     1009.59     22.87 o 
   5   3   7     7009.25     5781.23     90.82 o 
   6   3   7     3823.30     3219.81     55.91 o 
   7   3   7     4388.16     4101.16     69.39 o 
   8   3   7     1467.35     1212.08     31.39 o 
   9   3   7      431.60      427.35     20.86 o 
  10   3   7       81.23       66.66     16.75 o 
  11   3   7     2910.70     2803.74     54.60 o 
  12   3   7      213.03      193.77     22.63 o 
  13   3   7     1438.09     1352.45     40.05 o 
  14   3   7      937.34      902.34     52.71 o 
  15   3   7     1634.59     1607.34     59.47 o 
  16   3   7     1078.14     1109.46     53.72 o 
   0   4   7      552.84      324.67     14.15 o 
   1   4   7      531.58      658.81     15.12 o 
   2   4   7     1293.77     1205.17     21.91 o 
   3   4   7      985.83      702.18     17.74 o 
   4   4   7      236.67      115.36     10.48 o 
   5   4   7      594.21      643.44     18.91 o 
   6   4   7      360.30      256.73     16.58 o 
   7   4   7     2617.40     2452.04     50.86 o 
   8   4   7      878.85      856.01     32.38 o 
   9   4   7      973.23      892.15     28.01 o 
  10   4   7      676.77      705.96     26.81 o 
  11   4   7      186.21      209.27     19.93 o 
  12   4   7      482.42      436.74     27.01 o 
  13   4   7      198.35      150.95     25.08 o 
  14   4   7      413.16      351.80     30.98 o 
  15   4   7       27.83       21.18     25.52 o 
  16   4   7       91.05       55.97     50.37 o 
   1   5   7       82.71       49.10      7.84 o 
   2   5   7     2904.17     2835.52     42.86 o 
   3   5   7    12941.08    13779.72    216.79 o 
   4   5   7     1784.19     1560.49     32.00 o 
   5   5   7      465.87      432.40     16.51 o 
   6   5   7      838.07      850.79     38.43 o 
   7   5   7     5726.72     5653.92    130.50 o 
   8   5   7      144.12      141.76     20.62 o 
   9   5   7     1514.97     1454.40     47.78 o 
  10   5   7        1.46      -17.07     17.87 o 
  11   5   7     3341.40     3129.86     75.72 o 
  12   5   7        0.52       -2.65     23.21 o 
  13   5   7     1264.83     1365.98     45.20 o 
  14   5   7      105.49      117.61     26.86 o 
  15   5   7      387.64      377.04     38.54 o 
   0   6   7      233.98      201.10     15.14 o 
   1   6   7     4438.63     4842.67     69.54 o 
   2   6   7      107.97      119.68     11.49 o 
   3   6   7        6.76       14.50     11.09 o 
   4   6   7     1363.49     1406.96     36.60 o 
   5   6   7      988.13     1025.59     29.66 o 
   6   6   7      536.26      632.34     25.33 o 
   7   6   7       65.32       63.31     19.14 o 
   8   6   7      307.59      241.62     22.56 o 
   9   6   7     1522.53     1460.99     42.34 o 
  10   6   7      181.79      188.39     22.01 o 
  11   6   7      525.20      562.59     29.03 o 
  12   6   7       43.25       27.51     23.49 o 
  13   6   7        3.14      -33.23     22.15 o 
  14   6   7       10.11       16.56     24.63 o 
  15   6   7      116.24      133.94     30.16 o 
   1   7   7     5577.81     5484.48     83.15 o 
   2   7   7     3370.98     2942.70     92.28 o 
   3   7   7     5482.37     5709.23     98.86 o 
   4   7   7      908.29      938.63     28.72 o 
   5   7   7     2639.08     2658.11     69.92 o 
   6   7   7     2265.21     2274.53     54.19 o 
   7   7   7     3058.86     2979.98     80.83 o 
   8   7   7      198.10      176.48     22.14 o 
   9   7   7     3955.87     4189.78     86.99 o 
  10   7   7       72.28       69.76     20.84 o 
  11   7   7     1269.73     1285.34     41.90 o 
  12   7   7        1.92       -9.51     24.04 o 
  13   7   7      760.15      885.58     72.47 o 
  14   7   7      308.67      257.45     31.74 o 
   0   8   7     7767.26     7615.53    195.73 o 
   1   8   7       72.05       52.37     14.63 o 
   2   8   7      873.37      867.38     26.90 o 
   3   8   7        1.75        4.65     16.14 o 
   4   8   7      553.91      623.72     28.78 o 
   5   8   7     1568.98     1327.93     39.98 o 
   6   8   7      380.06      377.05     23.89 o 
   7   8   7      318.77      340.28     23.54 o 
   8   8   7     2378.15     2472.11     58.97 o 
   9   8   7       82.34       84.61     21.12 o 
  10   8   7     2858.78     2877.31     70.40 o 
  11   8   7       96.25      102.89     25.23 o 
  12   8   7        5.88       -2.98     24.02 o 
  13   8   7        0.10      -12.13     33.67 o 
  14   8   7      373.20      470.77     47.92 o 
   1   9   7      352.39      406.85     24.23 o 
   2   9   7     5467.88     5115.86    127.50 o 
   3   9   7     3091.28     3197.74     68.13 o 
   4   9   7       85.46       29.07     17.76 o 
   5   9   7     1374.56     1246.50     37.79 o 
   6   9   7       15.32        5.17     17.51 o 
   7   9   7      709.46      875.97     33.12 o 
   8   9   7      512.90      473.27     32.07 o 
   9   9   7     2388.14     2625.45     63.31 o 
  10   9   7      231.92      248.99     25.20 o 
  11   9   7      148.18      177.99     37.86 o 
  12   9   7        0.74      -34.50     23.00 o 
  13   9   7     1335.39     1564.73     61.21 o 
   0  10   7     1476.39     1299.80     66.73 o 
   1  10   7      165.86      128.00     22.29 o 
   2  10   7        5.75       -0.37     19.67 o 
   3  10   7       75.71       63.05     19.51 o 
   4  10   7      108.13      108.74     19.13 o 
   5  10   7       99.30       82.53     19.23 o 
   6  10   7      673.12      732.17     28.33 o 
   7  10   7       29.80       23.45     19.75 o 
   8  10   7     1465.73     1466.00     44.67 o 
   9  10   7      569.06      583.32     30.65 o 
  10  10   7      220.86      200.36     26.43 o 
  11  10   7      477.61      580.96     36.97 o 
  12  10   7       16.30      -14.20     49.68 o 
   1  11   7     3715.77     3207.70     97.48 o 
   2  11   7       39.41       43.20     26.32 o 
   3  11   7     1219.86     1242.21     47.54 o 
   4  11   7       54.49       40.00     22.03 o 
   5  11   7     3683.04     3392.39    104.59 o 
   6  11   7        0.01      -30.08     20.33 o 
   7  11   7      646.32      706.91     36.03 o 
   8  11   7       70.67       38.07     20.02 o 
   9  11   7     1861.70     1908.45     53.14 o 
  10  11   7        7.34       -7.67     26.51 o 
  11  11   7      490.93      529.34     39.71 o 
   0  12   7      403.93      328.36     41.52 o 
   1  12   7      100.58       57.66     28.49 o 
   2  12   7        0.97      -48.77     40.94 o 
   3  12   7       17.01       -4.45     26.56 o 
   4  12   7       41.39       32.60     27.58 o 
   5  12   7        2.31      -18.18     24.03 o 
   6  12   7      151.20      152.76     24.65 o 
   7  12   7       50.13       16.43     23.18 o 
   8  12   7       13.73      -18.67     23.27 o 
   9  12   7      113.19      116.66     26.95 o 
   1  13   7      862.29      778.72     46.03 o 
   2  13   7       39.16      -20.63     26.82 o 
   3  13   7      414.67      327.67     50.85 o 
   4  13   7       12.65       -1.11     27.80 o 
   5  13   7      594.76      567.31     43.08 o 
   6  13   7      188.79      156.35     34.13 o 
   7  13   7      833.72      852.52     53.26 o 
   0  14   7      574.86      444.46     81.85 o 
   1  14   7       75.82       12.90     25.11 o 
   2  14   7       43.97      -12.14     29.25 o 
   3  14   7      278.68      298.17     37.84 o 
   4  14   7      370.06      308.87     37.83 o 
   5  14   7       15.50        8.40     58.77 o 
   0   0   8     5835.54     4500.51    139.49 o 
   1   0   8     3066.22     2972.14     67.43 o 
   2   0   8    13682.42    13036.75    247.23 o 
   3   0   8       27.08        6.20      8.26 o 
   4   0   8    11002.36    10588.28    202.66 o 
   5   0   8     1311.97     1404.84     41.39 o 
   6   0   8     4024.95     3392.86     81.59 o 
   7   0   8        6.85       -6.74     16.17 o 
   8   0   8      188.87      245.09     27.67 o 
   9   0   8      200.12      149.13     23.44 o 
  10   0   8       56.46       44.37     23.06 o 
  11   0   8        3.91      -31.00     20.67 o 
  12   0   8     4353.78     4006.55    101.95 o 
  13   0   8        1.26       -0.33     26.25 o 
  14   0   8     3532.53     3011.15    145.52 o 
  15   0   8        1.19      -48.91     32.60 o 
  16   0   8     1169.89     1036.67     95.85 o 
   1   1   8       45.28       51.47      7.24 o 
   2   1   8        3.19       -2.35      7.12 o 
   3   1   8       47.67       56.18      6.42 o 
   4   1   8     1395.86     1247.83     22.66 o 
   5   1   8       56.97       49.78      9.58 o 
   6   1   8      423.30      312.66     14.26 o 
   7   1   8     1086.95     1154.81     28.93 o 
   8   1   8      281.38      274.84     16.97 o 
   9   1   8       56.06      105.15     16.28 o 
  10   1   8      218.95      186.40     18.29 o 
  11   1   8      732.99      603.10     23.68 o 
  12   1   8       20.88      -21.01     15.87 o 
  13   1   8      494.58      473.88     27.38 o 
  14   1   8      989.90      855.10     42.24 o 
  15   1   8      370.95      336.72     34.94 o 
  16   1   8      840.56      693.60     46.85 o 
   0   2   8      137.15       83.03     11.99 o 
   1   2   8     6461.83     5799.83     89.27 o 
   2   2   8    27222.95    26011.79    385.82 o 
   3   2   8      204.61      242.15     16.80 o 
   4   2   8     4353.93     4633.22     65.37 o 
   5   2   8     1730.56     1616.14     35.03 o 
   6   2   8      125.02      159.15     12.64 o 
   7   2   8      804.46      760.71     24.46 o 
   8   2   8     6609.39     5867.08     95.81 o 
   9   2   8      121.75      142.32     16.93 o 
  10   2   8     5101.36     4977.78     84.93 o 
  11   2   8     1796.28     1784.67     43.88 o 
  12   2   8     3208.28     3205.80     61.44 o 
  13   2   8      253.14      295.91     27.74 o 
  14   2   8      151.26      128.12     23.65 o 
  15   2   8       90.03       61.88     22.92 o 
  16   2   8      588.70      547.85     51.96 o 
   1   3   8    12119.89    11485.95    163.21 o 
   2   3   8     2056.57     2067.16     36.59 o 
   3   3   8      462.05      497.57     14.94 o 
   4   3   8     8626.42     8301.32    119.81 o 
   5   3   8     2160.21     2144.31     39.10 o 
   6   3   8      308.98      356.91     17.05 o 
   7   3   8     1329.19     1236.23     33.39 o 
   8   3   8      258.14      184.65     16.50 o 
   9   3   8       97.48       91.15     18.66 o 
  10   3   8       57.65       41.69     17.45 o 
  11   3   8      136.88      159.79     19.24 o 
  12   3   8      112.28       86.60     19.38 o 
  13   3   8     1086.92     1098.70     35.81 o 
  14   3   8       24.98       32.46     21.30 o 
  15   3   8        8.55      -16.71     46.25 o 
  16   3   8      161.73      172.10     54.57 o 
   0   4   8    10267.00     9105.74    175.43 o 
   1   4   8      168.71      196.72      8.91 o 
   2   4   8    10392.18    11207.48    159.73 o 
   3   4   8       64.53       47.17      8.77 o 
   4   4   8     2684.53     2843.43     48.72 o 
   5   4   8     4001.28     3800.25     63.25 o 
   6   4   8     6252.60     6113.54    105.13 o 
   7   4   8     2038.78     1994.60     51.52 o 
   8   4   8     5165.48     5006.57     98.33 o 
   9   4   8      245.30      260.93     23.36 o 
  10   4   8     4986.06     4714.70     87.25 o 
  11   4   8       69.99       75.48     18.32 o 
  12   4   8      693.62      735.59     28.85 o 
  13   4   8        2.03      -26.92     17.94 o 
  14   4   8      139.96      155.22     26.48 o 
  15   4   8       63.08       13.96     25.80 o 
   1   5   8     1829.07     1738.89     29.36 o 
   2   5   8     1852.47     1375.65     25.19 o 
   3   5   8     2547.27     2313.33     39.39 o 
   4   5   8        0.05       12.50     10.72 o 
   5   5   8        3.47      -18.23     12.16 o 
   6   5   8    12199.71    12056.47    236.48 o 
   7   5   8     1108.35     1163.73     36.19 o 
   8   5   8       79.59       20.26     19.04 o 
   9   5   8       77.09       80.61     19.46 o 
  10   5   8      385.38      365.45     24.80 o 
  11   5   8       48.49       79.24     20.51 o 
  12   5   8      442.06      438.30     31.30 o 
  13   5   8        7.30       -8.52     22.45 o 
  14   5   8      264.04      186.75     33.38 o 
  15   5   8       98.80       40.93     47.26 o 
   0   6   8     6599.32     6739.18    133.50 o 
   1   6   8       25.13       20.42      9.18 o 
   2   6   8      375.78      321.87     13.76 o 
   3   6   8      250.36      239.46     14.38 o 
   4   6   8    19147.82    17653.27    380.32 o 
   5   6   8       22.12       21.93     15.78 o 
   6   6   8     5587.41     5261.85    101.77 o 
   7   6   8      786.28      882.25     32.35 o 
   8   6   8      101.80       85.13     20.02 o 
   9   6   8       25.88        6.21     18.63 o 
  10   6   8     1308.48     1270.29     40.27 o 
  11   6   8       70.41       92.80     20.98 o 
  12   6   8     1516.61     1419.88     49.54 o 
  13   6   8       65.73       11.77     24.26 o 
  14   6   8     1022.81     1025.29     45.16 o 
  15   6   8       22.51       25.90     30.49 o 
   1   7   8       35.33       38.08     11.69 o 
   2   7   8     2333.86     2230.02     45.97 o 
   3   7   8      188.49      252.53     20.69 o 
   4   7   8       79.87       65.84     15.55 o 
   5   7   8      854.73      830.18     30.25 o 
   6   7   8      123.57      152.62     20.73 o 
   7   7   8     1265.47     1254.09     38.32 o 
   8   7   8     2615.97     2511.47     58.89 o 
   9   7   8      416.85      372.68     25.26 o 
  10   7   8      199.66      316.10     29.18 o 
  11   7   8      200.67      189.95     23.85 o 
  12   7   8      185.68      136.18     29.99 o 
  13   7   8        2.59      -21.84     33.81 o 
  14   7   8      138.58      121.68     29.84 o 
   0   8   8    10308.97    10771.22    234.86 o 
   1   8   8      107.90      114.52     16.14 o 
   2   8   8     1452.71     1432.70     36.25 o 
   3   8   8      131.94      107.03     16.97 o 
   4   8   8     4007.52     3938.49     73.33 o 
   5   8   8      445.56      439.31     24.44 o 
   6   8   8     1775.34     1825.76     47.97 o 
   7   8   8       52.88       27.84     17.74 o 
   8   8   8     1727.86     1659.09     46.56 o 
   9   8   8       28.12       29.27     19.68 o 
  10   8   8     2389.10     2362.88     59.07 o 
  11   8   8       65.07       73.68     21.04 o 
  12   8   8      265.95      268.16     29.76 o 
  13   8   8        4.37       39.58     25.66 o 
   1   9   8      257.67      263.94     24.29 o 
   2   9   8      641.46      622.15     24.42 o 
   3   9   8      270.82      232.67     19.81 o 
   4   9   8     1353.25     1345.96     39.39 o 
   5   9   8      313.88      232.83     21.43 o 
   6   9   8       61.26       62.80     19.03 o 
   7   9   8      114.81      107.57     20.64 o 
   8   9   8     1223.23     1307.65     41.32 o 
   9   9   8       67.66       54.37     20.95 o 
  10   9   8       89.99      103.37     21.76 o 
  11   9   8      113.83       99.81     26.64 o 
  12   9   8      190.02      237.22     29.82 o 
  13   9   8       75.73       73.58     31.73 o 
   0  10   8     9136.51     8641.25    315.52 o 
   1  10   8        2.51      -30.38     20.25 o 
   2  10   8      965.70      933.57     39.66 o 
   3  10   8       96.78      158.87     20.50 o 
   4  10   8     1409.78     1383.52     49.64 o 
   5  10   8      272.47      223.42     22.20 o 
   6  10   8     1771.79     1810.73     55.69 o 
   7  10   8      125.05      137.55     21.82 o 
   8  10   8     3445.38     3580.57     91.98 o 
   9  10   8       13.96      -12.99     20.00 o 
  10  10   8     2924.73     3190.31    101.06 o 
  11  10   8      181.07      168.69     31.68 o 
  12  10   8       26.77      -27.97     36.93 o 
   1  11   8      288.35      283.19     28.14 o 
   2  11   8     2646.90     2439.45     77.33 o 
   3  11   8      306.80      258.94     32.94 o 
   4  11   8       34.82       -4.81     26.34 o 
   5  11   8      177.26      220.83     22.25 o 
   6  11   8      177.19      210.23     23.41 o 
   7  11   8        1.00      -10.71     18.62 o 
   8  11   8      303.44      292.96     24.92 o 
   9  11   8       58.93        8.42     31.50 o 
  10  11   8      211.41      248.19     37.34 o 
   0  12   8      225.10      207.09     38.08 o 
   1  12   8        1.72      -21.86     22.31 o 
   2  12   8      506.59      517.69     33.63 o 
   3  12   8      103.62       46.69     24.29 o 
   4  12   8     1296.52     1227.91     56.56 o 
   5  12   8       57.13        8.05     28.39 o 
   6  12   8      635.38      664.77     45.63 o 
   7  12   8       61.14       35.05     29.00 o 
   8  12   8       13.30      -15.51     24.78 o 
   9  12   8        2.15       -6.00     24.63 o 
   1  13   8       15.44       -9.09     23.74 o 
   2  13   8       28.83        6.63     23.96 o 
   3  13   8        5.19      -19.53     22.98 o 
   4  13   8        2.02       -8.18     27.52 o 
   5  13   8       46.94       25.31     28.69 o 
   6  13   8      257.84      225.56     36.80 o 
   7  13   8       30.19       32.52     60.93 o 
   0  14   8     1053.79     1026.67     65.30 o 
   1  14   8       12.33      -15.99     25.04 o 
   2  14   8      563.46      617.50     50.69 o 
   3  14   8       15.88      -31.05     29.38 o 
   4  14   8      529.51      405.33     55.18 o 
   1   1   9     1408.53     1357.65     30.05 o 
   2   1   9      132.27       91.23      8.72 o 
   3   1   9     7487.88     7222.65    104.74 o 
   4   1   9      136.50      123.99      8.12 o 
   5   1   9      128.91       46.24      8.38 o 
   6   1   9      121.62       92.53     11.47 o 
   7   1   9     7525.53     6921.40    110.53 o 
   8   1   9      219.38      249.50     16.73 o 
   9   1   9     1876.18     1751.23     39.77 o 
  10   1   9      131.65      129.01     19.09 o 
  11   1   9     2806.85     2486.99     53.66 o 
  12   1   9       85.25       55.25     18.87 o 
  13   1   9      928.86      930.35     34.75 o 
  14   1   9       24.58        2.23     23.81 o 
  15   1   9      656.01      657.48     41.81 o 
  16   1   9        3.64       -2.00     39.18 o 
   0   2   9        7.20       54.24     12.18 o 
   1   2   9       13.00       12.04      7.72 o 
   2   2   9     5936.00     6528.40    100.71 o 
   3   2   9     1219.90     1120.92     24.68 o 
   4   2   9      544.07      439.90     13.35 o 
   5   2   9      749.21      655.38     18.00 o 
   6   2   9       20.13       15.71     10.91 o 
   7   2   9     2708.31     2696.73     50.11 o 
   8   2   9      446.82      465.35     25.60 o 
   9   2   9       34.59       13.93     17.62 o 
  10   2   9      183.80      156.92     19.62 o 
  11   2   9      299.57      214.74     20.54 o 
  12   2   9     1000.38      973.57     32.74 o 
  13   2   9        4.22      -11.61     19.37 o 
  14   2   9      249.09      243.28     29.84 o 
  15   2   9      119.09      114.04     27.53 o 
   1   3   9     1453.21     1185.45     25.42 o 
   2   3   9     2422.14     2068.74     37.31 o 
   3   3   9    19803.07    18948.23    283.13 o 
   4   3   9     1879.03     1528.75     30.97 o 
   5   3   9     8699.97     8142.50    135.58 o 
   6   3   9     1913.09     1784.70     43.82 o 
   7   3   9     3250.94     3184.05     72.50 o 
   8   3   9     1410.50     1223.29     35.10 o 
   9   3   9      768.87      797.95     28.56 o 
  10   3   9     1867.30     1785.50     43.59 o 
  11   3   9     4319.40     3796.75     74.03 o 
  12   3   9     1701.33     1592.79     42.75 o 
  13   3   9     1703.05     1726.14     48.84 o 
  14   3   9      381.96      364.11     27.97 o 
  15   3   9      884.02      828.10     52.05 o 
   0   4   9       79.46       21.18      9.77 o 
   1   4   9     1654.08     1396.41     26.60 o 
   2   4   9     2840.65     2771.10     47.62 o 
   3   4   9     1006.18      900.75     23.15 o 
   4   4   9     4077.26     3561.10     59.82 o 
   5   4   9        0.11      -11.96     13.48 o 
   6   4   9     4562.36     4000.10     79.71 o 
   7   4   9       60.28       26.14     17.46 o 
   8   4   9      438.97      458.98     25.89 o 
   9   4   9        0.02       18.84     18.96 o 
  10   4   9        2.47       -1.28     18.42 o 
  11   4   9      600.69      671.93     27.59 o 
  12   4   9       12.20        7.36     19.40 o 
  13   4   9       10.54      -11.31     19.22 o 
  14   4   9       27.93       10.29     24.88 o 
  15   4   9       10.61       -7.92     24.88 o 
   1   5   9     9940.29     9828.62    134.31 o 
   2   5   9       41.05       26.13      9.12 o 
   3   5   9     6585.62     6885.91    107.86 o 
   4   5   9      791.14      742.93     23.66 o 
   5   5   9     3101.72     2836.50     60.56 o 
   6   5   9      563.48      574.78     25.51 o 
   7   5   9      686.41      658.31     28.08 o 
   8   5   9       25.93       16.38     18.75 o 
   9   5   9     4352.76     4186.14     91.84 o 
  10   5   9        3.38       21.27     19.32 o 
  11   5   9     2630.39     2615.86     62.14 o 
  12   5   9       62.64       36.89     23.33 o 
  13   5   9      189.71      147.44     26.79 o 
  14   5   9       41.69       57.61     23.44 o 
  15   5   9      447.00      482.04     41.64 o 
   0   6   9     4541.57     4582.92     94.08 o 
   1   6   9       45.87       32.63     11.45 o 
   2   6   9      305.11      319.29     15.60 o 
   3   6   9     1237.47     1305.25     30.71 o 
   4   6   9     1827.83     1774.67     37.25 o 
   5   6   9      126.86       78.17     17.33 o 
   6   6   9     2105.86     1966.11     49.39 o 
   7   6   9      309.22      286.64     22.72 o 
   8   6   9        7.57       -1.51     17.58 o 
   9   6   9      342.56      392.22     24.94 o 
  10   6   9      269.47      297.04     25.13 o 
  11   6   9       71.52       94.01     20.71 o 
  12   6   9        0.42      -23.79     21.75 o 
  13   6   9        0.03        0.40     30.46 o 
  14   6   9       33.79       55.79     24.86 o 
   1   7   9    10201.00     9922.14    163.83 o 
   2   7   9     2669.89     2567.35     48.05 o 
   3   7   9     2914.88     2965.05     61.68 o 
   4   7   9      172.93      188.96     17.49 o 
   5   7   9     3520.38     3400.60     81.24 o 
   6   7   9       38.76       45.54     18.42 o 
   7   7   9       96.28      125.74     19.66 o 
   8   7   9       35.46       12.12     18.64 o 
   9   7   9     3646.62     3456.20     85.00 o 
  10   7   9      979.41      977.73     36.38 o 
  11   7   9      977.14     1133.83     40.11 o 
  12   7   9      314.47      324.88     30.62 o 
  13   7   9       58.12       63.33     28.71 o 
  14   7   9       58.40       38.50     48.98 o 
   0   8   9      186.66      218.41     28.25 o 
   1   8   9      608.64      561.01     26.39 o 
   2   8   9      439.06      398.89     20.58 o 
   3   8   9     1893.93     2032.78     48.16 o 
   4   8   9     3599.76     3396.45     67.93 o 
   5   8   9      908.68      960.97     32.79 o 
   6   8   9      218.32      230.11     21.26 o 
   7   8   9       82.63       57.05     18.94 o 
   8   8   9       19.12       -1.34     18.59 o 
   9   8   9      119.62      121.21     21.81 o 
  10   8   9        7.65       -2.36     20.23 o 
  11   8   9      259.79      265.20     24.89 o 
  12   8   9      547.87      679.06     75.74 o 
  13   8   9      297.83      356.34     35.76 o 
   1   9   9      226.78      214.32     22.25 o 
   2   9   9     2124.42     2019.44     53.51 o 
   3   9   9      715.72      768.83     29.21 o 
   4   9   9      419.59      414.75     21.43 o 
   5   9   9     6237.33     6081.62    116.75 o 
   6   9   9       68.15       71.80     19.49 o 
   7   9   9      786.30      709.34     30.91 o 
   8   9   9      245.26      291.80     26.49 o 
   9   9   9     2135.49     1965.22     59.76 o 
  10   9   9      317.85      367.05     37.02 o 
  11   9   9      971.11     1113.94     50.29 o 
  12   9   9      406.98      407.30     35.41 o 
   0  10   9      692.73      723.77     49.96 o 
   1  10   9      287.90      205.37     25.34 o 
   2  10   9      651.47      702.69     31.06 o 
   3  10   9       37.71       22.37     19.48 o 
   4  10   9     1438.49     1434.22     46.81 o 
   5  10   9       68.12       43.26     22.92 o 
   6  10   9       32.01       36.57     19.32 o 
   7  10   9      257.57      279.88     24.42 o 
   8  10   9        5.06        2.12     19.68 o 
   9  10   9       21.45       28.43     20.11 o 
  10  10   9      133.56      152.69     30.87 o 
  11  10   9      105.55      146.02     36.43 o 
   1  11   9     1385.83     1279.54     48.90 o 
   2  11   9      396.68      369.60     29.77 o 
   3  11   9      601.11      588.90     34.17 o 
   4  11   9      103.49      121.61     25.47 o 
   5  11   9     1519.06     1558.67     55.14 o 
   6  11   9       77.13       27.12     30.28 o 
   7  11   9      741.76      768.90     37.32 o 
   8  11   9       28.38        6.72     30.39 o 
   9  11   9      445.07      474.71     29.51 o 
  10  11   9       14.54      -33.16     32.71 o 
   0  12   9      128.76      122.37     35.25 o 
   1  12   9       11.72      -10.84     22.65 o 
   2  12   9      141.08      133.34     26.28 o 
   3  12   9      180.39      169.99     27.32 o 
   4  12   9      123.26      115.39     35.62 o 
   5  12   9        4.51       -7.75     28.20 o 
   6  12   9       17.62      -10.55     47.64 o 
   7  12   9        3.93      -42.51     28.34 o 
   8  12   9        8.10      -34.05     22.70 o 
   9  12   9        5.48       19.95     74.16 o 
   1  13   9      987.05      834.80     41.60 o 
   2  13   9      137.49       53.41     25.00 o 
   3  13   9      240.43      206.32     33.87 o 
   4  13   9        0.01      -41.00     27.34 o 
   5  13   9      402.05      386.49     49.40 o 
   6  13   9      212.88      173.39     36.91 o 
   0  14   9      391.26      313.52     46.50 o 
   1  14   9      123.93       65.18     27.08 o 
   2  14   9       67.42       93.85     32.55 o 
   3  14   9       27.39      -56.40     37.60 o 
   0   0  10     7484.31     7428.46    226.56 o 
   1   0  10     1247.02     1038.40     30.45 o 
   2   0  10     9076.77     8472.07    181.89 o 
   3   0  10      578.82      561.21     29.93 o 
   4   0  10      120.72       71.55     16.25 o 
   5   0  10     2747.45     2527.42     56.90 o 
   6   0  10      488.16      343.73     21.89 o 
   7   0  10     3231.21     3052.89    150.66 o 
   8   0  10     2119.33     2020.86     59.75 o 
   9   0  10       23.01      -18.11     20.12 o 
  10   0  10     5700.06     4989.62    140.00 o 
  11   0  10     1993.04     1800.32     68.69 o 
  12   0  10     1611.71     1511.47    109.90 o 
  13   0  10      505.21      515.71     94.51 o 
  14   0  10       22.93       11.25     34.04 o 
  15   0  10      158.36      110.55     84.65 o 
  16   0  10      921.04      863.31     89.55 o 
   1   1  10     1829.07     2031.33     39.21 o 
   2   1  10      862.87      807.69     20.01 o 
   3   1  10     1323.82     1452.89     29.81 o 
   4   1  10        0.45       -2.47      6.86 o 
   5   1  10      688.09      552.08     16.28 o 
   6   1  10      835.08      836.66     23.54 o 
   7   1  10      194.32      167.91     16.83 o 
   8   1  10     1126.06     1186.56     33.95 o 
   9   1  10      939.38      903.76     30.25 o 
  10   1  10       97.19       92.42     18.32 o 
  11   1  10        4.30      -18.20     20.13 o 
  12   1  10      145.00       74.98     21.72 o 
  13   1  10      368.50      304.42     25.88 o 
  14   1  10       89.87       81.42     25.34 o 
  15   1  10       39.18       20.42     25.34 o 
   0   2  10    10116.63     7858.47    196.03 o 
   1   2  10        1.76        7.92      7.78 o 
   2   2  10     7268.70     7119.39    109.67 o 
   3   2  10     1255.35      943.64     23.11 o 
   4   2  10     7007.04     6733.33    104.69 o 
   5   2  10      124.69      117.50     12.72 o 
   6   2  10    11502.18    11019.47    182.28 o 
   7   2  10      710.55      666.54     24.15 o 
   8   2  10     2066.44     1851.95     44.02 o 
   9   2  10      394.74      282.91     20.95 o 
  10   2  10     3732.37     3318.60     66.15 o 
  11   2  10       76.20       71.88     18.46 o 
  12   2  10     1783.86     1678.32     43.93 o 
  13   2  10       47.79       55.22     21.27 o 
  14   2  10      617.00      610.79     36.74 o 
  15   2  10        6.20        4.80     31.68 o 
   1   3  10     5600.98     5244.89     82.71 o 
   2   3  10     5408.78     4847.55     77.14 o 
   3   3  10     6552.78     6458.37    100.82 o 
   4   3  10       55.66       43.57     10.83 o 
   5   3  10      492.46      580.76     20.31 o 
   6   3  10      255.38      258.72     22.51 o 
   7   3  10      133.76      124.21     21.54 o 
   8   3  10      145.19       79.77     17.95 o 
   9   3  10        6.87      -18.88     16.58 o 
  10   3  10       90.52       90.52     18.11 o 
  11   3  10      233.06      205.25     20.49 o 
  12   3  10      118.02      121.03     20.34 o 
  13   3  10       43.42       42.25     18.89 o 
  14   3  10       87.35       80.15     24.24 o 
  15   3  10       64.50       48.07     40.35 o 
   0   4  10     2307.31     2490.63     79.56 o 
   1   4  10      124.89      101.09      9.64 o 
   2   4  10     8820.32     8637.60    132.80 o 
   3   4  10      901.57      940.36     23.76 o 
   4   4  10     8119.09     7690.89    119.72 o 
   5   4  10     3514.68     3035.22     93.13 o 
   6   4  10     1781.17     1526.52     41.44 o 
   7   4  10      403.36      386.87     23.39 o 
   8   4  10     2247.34     2049.92     51.42 o 
   9   4  10       85.41       70.66     19.84 o 
  10   4  10     2440.01     2203.85     54.42 o 
  11   4  10      147.51      132.81     22.40 o 
  12   4  10     4029.23     3819.58     82.53 o 
  13   4  10      157.21      164.82     22.87 o 
  14   4  10      533.57      619.09     35.48 o 
  15   4  10      461.60      427.86     62.26 o 
   1   5  10      193.50      370.04     13.90 o 
   2   5  10      724.75      744.70     20.91 o 
   3   5  10     2209.42     2142.80     42.04 o 
   4   5  10      949.55     1078.10     27.41 o 
   5   5  10     1874.38     1839.07     45.62 o 
   6   5  10       14.59        6.77     16.99 o 
   7   5  10     1068.99      974.39     33.81 o 
   8   5  10      207.32      143.33     21.59 o 
   9   5  10      720.99      706.94     29.85 o 
  10   5  10     1876.55     1863.98     49.77 o 
  11   5  10       17.14       13.25     19.85 o 
  12   5  10      362.73      403.68     26.92 o 
  13   5  10      444.03      524.40     33.66 o 
  14   5  10        2.25      -16.81     33.73 o 
   0   6  10     8444.15     8502.89    186.94 o 
   1   6  10     3833.97     3374.95     81.92 o 
   2   6  10     6976.54     6834.82    108.12 o 
   3   6  10     3913.74     4075.61     68.95 o 
   4   6  10     1436.32     1349.05     34.83 o 
   5   6  10      414.61      476.23     24.02 o 
   6   6  10      145.03      159.31     20.27 o 
   7   6  10      811.92      780.49     30.23 o 
   8   6  10     3019.66     3178.28     69.18 o 
   9   6  10      212.14      227.97     22.27 o 
  10   6  10      787.11      733.39     31.74 o 
  11   6  10      759.55      726.37     32.15 o 
  12   6  10      213.95      203.65     23.39 o 
  13   6  10       22.56       18.88     23.89 o 
  14   6  10       60.43       37.43     37.56 o 
   1   7  10     1760.14     1661.24     39.51 o 
   2   7  10     1559.08     1493.88     37.72 o 
   3   7  10     2654.45     2570.39     52.23 o 
   4   7  10      294.32      311.22     19.68 o 
   5   7  10      618.44      749.04     31.91 o 
   6   7  10     1765.38     1697.83     45.29 o 
   7   7  10        1.91      -25.61     17.07 o 
   8   7  10     1146.30     1126.10     37.14 o 
   9   7  10      691.05      785.74     32.41 o 
  10   7  10       25.29       17.86     19.85 o 
  11   7  10        6.98       25.74     20.65 o 
  12   7  10      433.01      423.15     28.68 o 
  13   7  10       73.92       76.23     25.29 o 
   0   8  10       88.02       89.92     26.38 o 
   1   8  10      258.28      265.56     21.46 o 
   2   8  10     2057.11     1949.25     48.23 o 
   3   8  10       15.41       28.57     18.04 o 
   4   8  10     3753.23     3912.08     88.07 o 
   5   8  10      169.32      133.37     18.74 o 
   6   8  10      360.32      354.01     23.66 o 
   7   8  10       86.23      110.23     19.73 o 
   8   8  10     2788.61     2854.04     84.48 o 
   9   8  10       21.98       32.09     19.80 o 
  10   8  10      658.51      788.93     33.78 o 
  11   8  10        2.94      -13.89     19.45 o 
  12   8  10     1397.06     1379.77     50.90 o 
  13   8  10      125.12      131.86     66.04 o 
   1   9  10     2972.52     3041.81     71.57 o 
   2   9  10      140.47      111.49     20.83 o 
   3   9  10       11.30       10.60     18.62 o 
   4   9  10      174.31      141.06     22.44 o 
   5   9  10      164.76      192.05     24.52 o 
   6   9  10     1042.53      841.05     48.15 o 
   7   9  10      140.46      105.25     20.30 o 
   8   9  10        3.55      -11.36     19.16 o 
   9   9  10        4.20      -17.14     19.12 o 
  10   9  10       40.97       40.99     28.26 o 
  11   9  10       67.06       59.12     21.64 o 
  12   9  10        6.79       47.21     27.06 o 
   0  10  10     1934.67     2054.68     87.56 o 
   1  10  10      539.49      579.81     29.51 o 
   2  10  10     2266.22     2309.04     59.80 o 
   3  10  10      108.72      164.88     22.70 o 
   4  10  10     2989.65     2880.65     79.38 o 
   5  10  10        6.01      -21.45     21.27 o 
   6  10  10     1095.09     1023.84     40.81 o 
   7  10  10       91.91       86.99     24.67 o 
   8  10  10     1042.67     1078.69     43.57 o 
   9  10  10        7.69       24.13     19.97 o 
  10  10  10      418.71      375.97     27.71 o 
  11  10  10     1151.26     1287.22     54.41 o 
   1  11  10      468.18      520.24     33.23 o 
   2  11  10       66.42       23.79     23.83 o 
   3  11  10        3.94      -29.34     19.56 o 
   4  11  10        1.30      -23.68     27.30 o 
   5  11  10      134.66      131.32     38.37 o 
   6  11  10      258.07      204.23     26.59 o 
   7  11  10       76.62       53.84     26.37 o 
   8  11  10      160.59      167.61     39.91 o 
   9  11  10      322.02      453.30     33.73 o 
  10  11  10        0.41       12.79     28.15 o 
   0  12  10     1647.32     1416.44     73.66 o 
   1  12  10       28.12       14.81     23.52 o 
   2  12  10      697.36      663.84     37.14 o 
   3  12  10       70.42       39.22     28.77 o 
   4  12  10      307.29      231.37     34.48 o 
   5  12  10       49.14        4.68     28.60 o 
   6  12  10      457.90      408.97     43.94 o 
   7  12  10       66.70       70.46     26.96 o 
   8  12  10      654.40      603.75     39.24 o 
   1  13  10        0.50      -33.56     22.37 o 
   2  13  10      110.68       21.72     25.55 o 
   3  13  10      107.75      149.04     33.55 o 
   4  13  10       24.16      -48.15     32.10 o 
   5  13  10       69.68       25.81     31.88 o 
   6  13  10       56.32       51.77     44.77 o 
   0  14  10      713.32      697.83     60.17 o 
   1  14  10       47.87        1.68     41.62 o 
   2  14  10      654.29      565.28     78.36 o 
   1   1  11     4939.35     3807.84     66.02 o 
   2   1  11     2268.08     1944.04     35.93 o 
   3   1  11    11031.89    10313.96    156.84 o 
   4   1  11      190.47      204.67     11.57 o 
   5   1  11     5926.16     5551.19     95.09 o 
   6   1  11       66.89       57.64     14.24 o 
   7   1  11     1433.50     1242.16     38.70 o 
   8   1  11      354.45      333.98     21.29 o 
   9   1  11      782.82      714.21     30.29 o 
  10   1  11      640.44      488.33     26.68 o 
  11   1  11     2535.51     2237.20     55.57 o 
  12   1  11     1099.58     1011.11     36.67 o 
  13   1  11      981.45      952.64     36.34 o 
  14   1  11      221.58      200.14     26.26 o 
  15   1  11      378.36      287.19     32.02 o 
   0   2  11     3563.80     3265.27     89.32 o 
   1   2  11      360.53      403.72     13.84 o 
   2   2  11      183.89      205.51     11.64 o 
   3   2  11      110.63      136.49     11.43 o 
   4   2  11      339.76      413.13     15.48 o 
   5   2  11     2627.71     2521.22     60.31 o 
   6   2  11        1.57      -12.32     13.71 o 
   7   2  11     3256.38     3257.81     63.59 o 
   8   2  11      169.40      118.12     18.54 o 
   9   2  11      187.29      181.52     19.21 o 
  10   2  11      820.67      726.17     30.51 o 
  11   2  11       52.23       32.23     20.79 o 
  12   2  11       98.31      101.82     22.48 o 
  13   2  11      196.69      198.98     24.07 o 
  14   2  11       94.42       84.01     32.74 o 
  15   2  11     1383.17     1304.93     61.60 o 
   1   3  11    14740.95    14523.03    218.55 o 
   2   3  11       12.63       -0.03      9.43 o 
   3   3  11     3496.31     3541.44     59.48 o 
   4   3  11      104.68       70.56     12.08 o 
   5   3  11       24.13        6.37     12.93 o 
   6   3  11     2486.02     2453.77     56.42 o 
   7   3  11     7018.05     6549.87    123.25 o 
   8   3  11       10.84       -7.12     18.18 o 
   9   3  11    10689.80    10274.69    173.35 o 
  10   3  11      114.43       84.58     18.38 o 
  11   3  11     5174.33     5022.84     93.60 o 
  12   3  11      353.71      391.36     27.19 o 
  13   3  11       59.11       58.24     21.34 o 
  14   3  11        2.89       -0.75     30.29 o 
  15   3  11      240.80      224.02     33.00 o 
   0   4  11     5103.42     4828.63    110.01 o 
   1   4  11     2351.90     2285.11     42.26 o 
   2   4  11      744.16      704.44     20.15 o 
   3   4  11     6272.51     6214.94     98.46 o 
   4   4  11        2.02      -10.21     12.12 o 
   5   4  11        0.03        5.23     13.72 o 
   6   4  11       18.67       51.66     17.58 o 
   7   4  11      877.60      923.32     33.00 o 
   8   4  11      491.72      615.78     36.29 o 
   9   4  11       97.08      108.05     19.78 o 
  10   4  11      998.95      975.17     34.98 o 
  11   4  11      278.62      291.04     24.89 o 
  12   4  11        0.00        9.18     20.09 o 
  13   4  11       33.09      -14.24     23.49 o 
  14   4  11      112.75      102.83     31.10 o 
  15   4  11      513.25      607.26     74.16 o 
   1   5  11      711.57      741.59     21.50 o 
   2   5  11      678.18      700.43     23.12 o 
   3   5  11     2790.01     2351.37     44.33 o 
   4   5  11       39.39       25.95     14.57 o 
   5   5  11     6277.38     6182.39    131.72 o 
   6   5  11      730.64      686.97     27.92 o 
   7   5  11      700.02      723.50     32.75 o 
   8   5  11      739.39      726.97     29.47 o 
   9   5  11      533.43      453.89     26.24 o 
  10   5  11        5.66        2.34     19.11 o 
  11   5  11     2170.65     2047.08     53.78 o 
  12   5  11        9.77       -9.84     22.84 o 
  13   5  11      578.44      567.39     39.11 o 
  14   5  11        9.54      -31.92     29.76 o 
   0   6  11       18.31       18.15     19.99 o 
   1   6  11      854.10      872.52     27.85 o 
   2   6  11     1655.53     1775.21     40.91 o 
   3   6  11     1547.39     1387.59     35.84 o 
   4   6  11       83.83       94.70     17.45 o 
   5   6  11      149.93      222.26     20.89 o 
   6   6  11       47.77       17.80     17.68 o 
   7   6  11       93.04       53.32     17.98 o 
   8   6  11      468.96      494.41     26.35 o 
   9   6  11     1432.09     1407.03     42.36 o 
  10   6  11       17.75       -6.08     21.17 o 
  11   6  11       31.41       -2.55     19.58 o 
  12   6  11      127.30      138.55     27.22 o 
  13   6  11       93.57      113.72     33.12 o 
  14   6  11        0.84       -5.89     25.87 o 
   1   7  11      154.05      159.63     19.49 o 
   2   7  11      671.18      625.63     24.37 o 
   3   7  11     2771.12     2706.21     55.32 o 
   4   7  11      145.41      131.25     22.84 o 
   5   7  11     3600.56     3614.45     75.03 o 
   6   7  11      372.97      419.23     23.97 o 
   7   7  11      242.37      279.98     30.27 o 
   8   7  11      153.25      102.37     20.35 o 
   9   7  11      272.13      303.10     24.63 o 
  10   7  11       63.91       42.46     20.93 o 
  11   7  11      734.32      719.33     33.05 o 
  12   7  11        0.05        5.36     20.61 o 
  13   7  11     2269.36     2430.88     77.82 o 
   0   8  11     3807.96     3609.07    104.75 o 
   1   8  11      950.92     1024.26     34.01 o 
   2   8  11      393.97      360.82     22.89 o 
   3   8  11      176.34      220.16     31.67 o 
   4   8  11       64.90       40.38     20.57 o 
   5   8  11        3.22      -14.82     19.46 o 
   6   8  11      795.18      832.49     41.98 o 
   7   8  11      515.22      524.34     27.32 o 
   8   8  11      102.30      107.03     24.09 o 
   9   8  11        0.05      -22.98     19.29 o 
  10   8  11        0.25       -8.35     18.95 o 
  11   8  11      620.04      721.77     33.43 o 
  12   8  11       51.51       54.40     31.21 o 
   1   9  11     9277.06     9467.10    171.44 o 
   2   9  11       96.87       94.46     21.06 o 
   3   9  11      941.98      836.05     33.44 o 
   4   9  11      887.98      779.09     33.98 o 
   5   9  11     2435.51     2148.62     59.02 o 
   6   9  11      132.45      114.55     24.14 o 
   7   9  11      770.60      795.02     36.78 o 
   8   9  11      299.78      272.60     28.04 o 
   9   9  11     3683.87     3478.09     85.35 o 
  10   9  11       10.14       13.23     19.50 o 
  11   9  11      577.08      658.36     33.42 o 
  12   9  11        3.99       54.44     29.98 o 
   0  10  11     1639.03     1480.74     74.13 o 
   1  10  11      692.07      690.44     49.18 o 
   2  10  11      435.83      365.29     26.71 o 
   3  10  11       59.15       26.54     25.04 o 
   4  10  11      636.11      620.92     35.59 o 
   5  10  11      188.01      214.96     28.00 o 
   6  10  11        0.00      -31.18     21.42 o 
   7  10  11      340.07      329.55     29.07 o 
   8  10  11       76.29       19.56     23.45 o 
   9  10  11        1.60      -35.81     30.70 o 
  10  10  11      120.79       95.77     26.47 o 
   1  11  11      820.85      786.21     38.80 o 
   2  11  11       40.39        4.77     24.44 o 
   3  11  11     1098.05     1200.91     47.53 o 
   4  11  11        9.63      -27.94     22.84 o 
   5  11  11     1299.59     1210.39     49.18 o 
   6  11  11       74.68       90.29     26.06 o 
   7  11  11      605.06      761.51     38.09 o 
   8  11  11        1.93      -33.93     22.62 o 
   9  11  11      590.41      576.16     36.60 o 
   0  12  11       84.47        3.76     34.59 o 
   1  12  11      174.04      126.61     26.85 o 
   2  12  11       13.03      -17.34     23.27 o 
   3  12  11      175.98      184.50     33.35 o 
   4  12  11        0.00      -33.06     28.20 o 
   5  12  11       16.95       -4.05     23.98 o 
   6  12  11       17.09        4.68     24.92 o 
   7  12  11      171.98      167.25     30.29 o 
   8  12  11       33.62      -17.49     52.47 o 
   1  13  11      275.67      207.37     37.36 o 
   2  13  11        3.36      -43.32     28.88 o 
   3  13  11     1048.68     1096.03     57.01 o 
   4  13  11        1.27      -24.08     30.46 o 
   5  13  11     1354.68     1156.20     64.09 o 
   0   0  12     3451.84     2516.09    160.91 o 
   1   0  12     2908.51     3031.87     96.74 o 
   2   0  12     2796.00     2224.50     55.61 o 
   3   0  12     1360.82     1424.41     46.24 o 
   4   0  12     2994.39     2616.61     66.43 o 
   5   0  12      183.28       83.04     23.10 o 
   6   0  12     2959.58     2703.26     84.28 o 
   7   0  12     6733.75     6463.44    172.57 o 
   8   0  12     6696.13     6310.11    170.67 o 
   9   0  12       17.69       18.88     27.13 o 
  10   0  12     2204.06     1922.74     71.48 o 
  11   0  12      120.55       80.61     30.61 o 
  12   0  12      193.18      252.56     35.09 o 
  13   0  12        9.40      -18.31     28.95 o 
  14   0  12      158.24      136.25     33.60 o 
  15   0  12      521.82      469.41     86.05 o 
   1   1  12      287.01      232.77     11.07 o 
   2   1  12     1485.19     1193.58     26.80 o 
   3   1  12     2123.09     2061.82     38.87 o 
   4   1  12     1993.35     1803.56     35.92 o 
   5   1  12     3801.54     3598.83     66.86 o 
   6   1  12      139.59      103.90     18.55 o 
   7   1  12       26.84       26.97     18.86 o 
   8   1  12      466.75      504.63     26.85 o 
   9   1  12      964.91     1007.05     35.18 o 
  10   1  12      301.62      247.72     23.29 o 
  11   1  12        5.09       -1.09     20.19 o 
  12   1  12       15.71       -9.10     20.46 o 
  13   1  12      186.23      168.81     23.62 o 
  14   1  12        0.57       -1.73     20.71 o 
  15   1  12       66.18       69.23     27.60 o 
   0   2  12     2459.56     3009.82     84.98 o 
   1   2  12      411.98      354.10     16.05 o 
   2   2  12     3996.65     3773.08     62.48 o 
   3   2  12     1995.98     2022.41     38.79 o 
   4   2  12     5423.94     4730.51     77.06 o 
   5   2  12      422.16      432.59     21.03 o 
   6   2  12     2039.09     1884.84     46.73 o 
   7   2  12      374.90      351.56     20.93 o 
   8   2  12     1004.84     1092.26     38.12 o 
   9   2  12       35.47       28.58     19.60 o 
  10   2  12     3535.23     3109.22     69.46 o 
  11   2  12      135.00      149.20     23.06 o 
  12   2  12     1700.43     1569.38     46.34 o 
  13   2  12       13.33       44.40     21.03 o 
  14   2  12      687.45      651.25     52.81 o 
  15   2  12      124.65      165.26     42.84 o 
   1   3  12     2144.90     1946.44     40.82 o 
   2   3  12     2148.87     1746.66     36.76 o 
   3   3  12     1204.01     1160.23     28.05 o 
   4   3  12      135.43      112.63     14.45 o 
   5   3  12       82.94       62.09     14.53 o 
   6   3  12     1488.07     1445.55     40.62 o 
   7   3  12       82.61       62.10     18.60 o 
   8   3  12       16.15       25.97     17.98 o 
   9   3  12      209.86      179.11     20.70 o 
  10   3  12      480.94      467.30     27.17 o 
  11   3  12      289.77      296.92     25.21 o 
  12   3  12        0.46       10.14     20.05 o 
  13   3  12      145.47      136.55     22.90 o 
  14   3  12       16.33       -7.60     23.36 o 
  15   3  12       64.56       85.62     34.12 o 
   0   4  12     7012.15     6977.74    155.48 o 
   1   4  12     1231.62     1099.94     30.29 o 
   2   4  12     6484.30     6289.14    106.96 o 
   3   4  12      115.47      170.21     16.12 o 
   4   4  12     2700.15     2435.38     52.85 o 
   5   4  12      165.76      165.14     16.62 o 
   6   4  12     4754.96     4588.81     90.83 o 
   7   4  12      699.26      660.88     28.44 o 
   8   4  12     2993.94     2775.69     62.46 o 
   9   4  12      109.24       63.50     19.38 o 
  10   4  12     2754.37     2446.21     59.08 o 
  11   4  12      583.91      605.17     34.45 o 
  12   4  12     1528.66     1485.71     77.40 o 
  13   4  12       12.52       -0.63     24.26 o 
  14   4  12      817.72      887.61    108.65 o 
   1   5  12     1461.94     1413.17     35.41 o 
   2   5  12      168.52      267.96     18.17 o 
   3   5  12      679.33      669.42     23.79 o 
   4   5  12     2024.53     2018.00     63.15 o 
   5   5  12      434.96      481.43     24.26 o 
   6   5  12        0.04       -8.54     17.51 o 
   7   5  12     1866.77     1870.75     47.97 o 
   8   5  12      538.22      633.74     28.16 o 
   9   5  12     2250.32     2170.60     55.00 o 
  10   5  12       94.34       56.80     20.13 o 
  11   5  12        2.91        6.61     20.08 o 
  12   5  12       90.07       68.75     24.55 o 
  13   5  12      319.64      346.72     30.41 o 
  14   5  12       10.85      -13.97     27.80 o 
   0   6  12     8361.72     8496.14    217.01 o 
   1   6  12     3791.85     3567.25     71.52 o 
   2   6  12     3559.61     3529.51     66.61 o 
   3   6  12     4260.19     4098.57     94.85 o 
   4   6  12      815.92      897.95     31.83 o 
   5   6  12      591.53      530.27     29.43 o 
   6   6  12      566.13      548.69     25.82 o 
   7   6  12        1.20        3.38     17.39 o 
   8   6  12      341.20      270.61     22.69 o 
   9   6  12      161.94      192.11     22.26 o 
  10   6  12     1790.79     1792.81     49.63 o 
  11   6  12      444.04      516.45     28.80 o 
  12   6  12      880.38      855.57     35.55 o 
  13   6  12       73.88       32.64     30.50 o 
   1   7  12     1092.94     1132.16     36.88 o 
   2   7  12       79.65       78.18     17.91 o 
   3   7  12        5.62       -4.23     16.34 o 
   4   7  12       34.86       54.20     21.32 o 
   5   7  12        7.97      -29.53     19.69 o 
   6   7  12      344.23      328.13     28.20 o 
   7   7  12       59.52       50.98     21.99 o 
   8   7  12      665.21      727.54     31.10 o 
   9   7  12      828.97      833.82     35.77 o 
  10   7  12      103.17       87.61     21.45 o 
  11   7  12      101.13      107.10     21.60 o 
  12   7  12      322.21      317.25     26.69 o 
  13   7  12      430.48      429.43     86.71 o 
   0   8  12     6261.63     5983.80    159.66 o 
   1   8  12        3.30       -7.50     17.35 o 
   2   8  12     2098.55     1942.80     48.05 o 
   3   8  12      359.53      350.90     23.21 o 
   4   8  12     2900.44     2606.21     65.51 o 
   5   8  12        0.91      -15.75     20.90 o 
   6   8  12     1730.53     1630.67     50.67 o 
   7   8  12       19.35        8.42     22.75 o 
   8   8  12     1330.41     1291.58     46.28 o 
   9   8  12      146.24      123.50     25.65 o 
  10   8  12     1196.39     1123.69     44.82 o 
  11   8  12       33.92       23.82     20.15 o 
  12   8  12      749.45      781.22     37.56 o 
   1   9  12       17.09      -13.16     17.74 o 
   2   9  12     1318.17     1388.46     44.62 o 
   3   9  12      110.36       99.08     24.77 o 
   4   9  12      162.23      169.89     31.51 o 
   5   9  12      100.41       95.91     23.61 o 
   6   9  12      387.98      348.00     28.98 o 
   7   9  12      406.98      277.84     27.95 o 
   8   9  12      147.18      158.93     26.58 o 
   9   9  12      336.22      312.99     30.01 o 
  10   9  12       45.02       42.00     24.71 o 
  11   9  12      104.14      103.04     32.41 o 
   0  10  12      313.24      183.79     30.34 o 
   1  10  12        0.43      -14.35     21.09 o 
   2  10  12      685.99      612.92     31.36 o 
   3  10  12      242.05      175.30     27.28 o 
   4  10  12     2044.92     2148.59     66.37 o 
   5  10  12       53.94       26.07     24.70 o 
   6  10  12      656.90      688.01     34.90 o 
   7  10  12      133.25       80.77     25.07 o 
   8  10  12      558.10      528.89     33.30 o 
   9  10  12      386.70      386.26     32.31 o 
  10  10  12      187.67      184.37     29.21 o 
   1  11  12      521.62      561.13     35.48 o 
   2  11  12       17.85      -24.52     20.42 o 
   3  11  12      325.07      336.76     30.69 o 
   4  11  12       69.53       65.35     25.21 o 
   5  11  12      521.43      527.08     35.41 o 
   6  11  12       63.00       70.71     27.67 o 
   7  11  12       93.41       15.45     25.68 o 
   8  11  12      118.87      131.30     27.27 o 
   9  11  12      442.15      488.07     42.34 o 
   0  12  12      589.91      603.01     53.43 o 
   1  12  12      113.55       93.79     26.54 o 
   2  12  12      849.89      791.33     47.90 o 
   3  12  12      188.96      185.75     44.27 o 
   4  12  12      773.88      849.71     43.11 o 
   5  12  12       13.77       -3.15     24.70 o 
   6  12  12      639.68      655.16     40.27 o 
   7  12  12      107.38      192.65     38.00 o 
   1  13  12        1.01      -35.45     23.63 o 
   2  13  12       39.46       17.76     42.11 o 
   3  13  12       21.65      -44.48     29.65 o 
   4  13  12       70.46       10.34     32.13 o 
   1   1  13     6777.39     6441.49    127.23 o 
   2   1  13     1101.75      920.95     32.95 o 
   3   1  13      265.99      247.08     15.75 o 
   4   1  13      704.73      725.86     26.14 o 
   5   1  13       92.92       58.28     23.46 o 
   6   1  13      901.69      874.39     31.33 o 
   7   1  13      438.54      460.06     25.73 o 
   8   1  13       11.47        3.05     22.94 o 
   9   1  13     5102.42     4679.48     94.29 o 
  10   1  13       34.49       21.66     19.69 o 
  11   1  13     2576.52     2339.43     58.13 o 
  12   1  13       41.64       38.86     21.63 o 
  13   1  13      751.36      756.11     33.61 o 
  14   1  13       59.45       34.80     22.30 o 
  15   1  13      531.55      515.83     55.27 o 
   0   2  13      403.50      385.31     28.49 o 
   1   2  13     1966.56     1946.10     44.88 o 
   2   2  13      401.95      430.72     19.57 o 
   3   2  13     2585.76     2588.58     60.55 o 
   4   2  13     1801.89     1747.72     39.15 o 
   5   2  13      884.97      770.73     31.31 o 
   6   2  13       20.35       14.08     20.16 o 
   7   2  13      355.99      439.17     27.99 o 
   8   2  13      211.83      205.69     21.72 o 
   9   2  13        6.92      -12.10     18.64 o 
  10   2  13       35.65       25.13     20.59 o 
  11   2  13      800.59      781.19     33.25 o 
  12   2  13      438.93      349.05     26.80 o 
  13   2  13      148.21      150.21     23.24 o 
  14   2  13      415.16      417.68     28.84 o 
   1   3  13     4292.94     3868.61     69.99 o 
   2   3  13     2054.54     1950.22     42.60 o 
   3   3  13    11790.82    11637.75    205.31 o 
   4   3  13       50.52       28.99     14.04 o 
   5   3  13    11205.04    10950.96    230.07 o 
   6   3  13     3595.64     3442.64     72.23 o 
   7   3  13     3479.57     3189.22     92.45 o 
   8   3  13      202.92      184.75     23.95 o 
   9   3  13      355.47      230.61     25.48 o 
  10   3  13      202.09      177.74     25.72 o 
  11   3  13     1709.58     1599.39     64.54 o 
  12   3  13       72.62       67.00     21.87 o 
  13   3  13     1810.71     1852.96     52.60 o 
  14   3  13        8.75       14.78     23.58 o 
   0   4  13     5275.40     5056.56    117.00 o 
   1   4  13        3.26       -9.28     14.25 o 
   2   4  13      541.80      670.69     32.42 o 
   3   4  13        2.59      -22.48     14.98 o 
   4   4  13      415.09      431.35     26.18 o 
   5   4  13       43.07       49.55     16.12 o 
   6   4  13     1847.38     1711.39     45.43 o 
   7   4  13      105.01      128.23     20.34 o 
   8   4  13       69.05       30.77     17.98 o 
   9   4  13     1802.52     1695.17     52.19 o 
  10   4  13        1.92      -33.38     22.25 o 
  11   4  13      696.87      779.18     37.64 o 
  12   4  13       15.02       14.84     27.79 o 
  13   4  13       10.12       15.98     38.00 o 
  14   4  13       71.19       19.19     47.91 o 
   1   5  13     7026.65     6714.97    143.37 o 
   2   5  13       19.92       26.18     16.16 o 
   3   5  13     2418.48     2290.45     48.49 o 
   4   5  13       38.86       16.23     17.98 o 
   5   5  13      468.73      448.83     24.86 o 
   6   5  13        8.48       -7.79     20.00 o 
   7   5  13     4330.47     4168.93     84.74 o 
   8   5  13      299.59      290.59     22.74 o 
   9   5  13      731.60      862.71     33.42 o 
  10   5  13      192.59      173.03     26.07 o 
  11   5  13      950.34      887.04     39.64 o 
  12   5  13      156.81      132.86     25.72 o 
  13   5  13      465.22      445.40     32.66 o 
   0   6  13      442.99      351.57     32.46 o 
   1   6  13       50.19       86.78     17.54 o 
   2   6  13      457.24      371.75     21.17 o 
   3   6  13       88.78      136.43     18.47 o 
   4   6  13       26.84       25.11     18.31 o 
   5   6  13      127.39      120.38     21.87 o 
   6   6  13      345.87      365.68     26.94 o 
   7   6  13      131.10       99.29     22.88 o 
   8   6  13       38.69       63.58     25.40 o 
   9   6  13       43.74       42.52     19.45 o 
  10   6  13      332.35      365.36     25.75 o 
  11   6  13        9.04       -1.94     26.25 o 
  12   6  13      279.69      240.32     28.51 o 
  13   6  13       25.20       21.44     43.02 o 
   1   7  13      951.21     1060.87     34.12 o 
   2   7  13      457.57      443.27     28.01 o 
   3   7  13      543.28      568.45     30.87 o 
   4   7  13       73.04       72.68     21.20 o 
   5   7  13      518.37      505.57     29.33 o 
   6   7  13      262.54      261.08     29.33 o 
   7   7  13     2653.31     2551.23     66.43 o 
   8   7  13      308.56      304.53     28.33 o 
   9   7  13     2021.01     1944.99     65.49 o 
  10   7  13       67.75       44.96     24.65 o 
  11   7  13      292.82      301.53     29.75 o 
  12   7  13     1027.06     1225.54     49.79 o 
   0   8  13     2580.94     2350.64     77.28 o 
   1   8  13      745.33      723.73     28.93 o 
   2   8  13        3.73      -16.64     17.60 o 
   3   8  13     1235.81     1223.96     46.87 o 
   4   8  13        1.18      -20.32     19.94 o 
   5   8  13      601.87      521.37     30.60 o 
   6   8  13      284.19      259.85     26.71 o 
   7   8  13       11.22      -32.91     21.94 o 
   8   8  13      144.76       86.76     24.58 o 
   9   8  13       98.67      111.00     25.62 o 
  10   8  13      199.09      190.69     27.34 o 
  11   8  13     1566.01     1642.54     60.85 o 
  12   8  13      245.49      211.39     35.32 o 
   1   9  13     1227.14      997.21     34.24 o 
   2   9  13      202.45      216.23     24.73 o 
   3   9  13     5064.44     4711.13    115.96 o 
   4   9  13       91.40       99.34     33.12 o 
   5   9  13     3403.19     3290.87     79.66 o 
   6   9  13       90.96      151.19     35.27 o 
   7   9  13      919.33     1002.54     40.79 o 
   8   9  13      126.05      160.07     26.59 o 
   9   9  13      342.99      388.47     31.68 o 
  10   9  13       11.08      -38.02     25.35 o 
  11   9  13      291.33      266.45     85.89 o 
   0  10  13       15.09       10.81     27.25 o 
   1  10  13      202.97      153.26     24.21 o 
   2  10  13       31.64       29.02     22.26 o 
   3  10  13      462.25      486.09     34.39 o 
   4  10  13       62.39       50.01     25.70 o 
   5  10  13        6.85      -16.74     23.76 o 
   6  10  13       12.80       41.45     25.83 o 
   7  10  13       33.84        3.73     23.56 o 
   8  10  13       75.53      102.75     26.01 o 
   9  10  13       79.38       28.13     39.19 o 
   1  11  13      324.67      327.25     26.97 o 
   2  11  13       25.96       16.12     24.49 o 
   3  11  13      766.80      812.30     41.20 o 
   4  11  13       16.38        0.36     23.95 o 
   5  11  13      402.37      343.67     39.99 o 
   6  11  13       48.88       52.13     27.08 o 
   7  11  13      394.45      435.40     36.01 o 
   8  11  13       24.56       62.57     28.69 o 
   0  12  13        0.75      -50.46     33.64 o 
   1  12  13       12.28      -36.88     24.59 o 
   2  12  13        1.80      -40.88     27.25 o 
   3  12  13       48.05        5.85     30.03 o 
   4  12  13       67.63       26.38     26.59 o 
   5  12  13       10.48      -14.95     25.89 o 
   6  12  13      126.75      121.05     29.31 o 
   1  13  13      367.35      363.08     58.53 o 
   2  13  13       31.37      -46.30     30.87 o 
   3  13  13      296.55      121.26     44.39 o 
   0   0  14     2051.84     1534.93    107.74 o 
   1   0  14      544.07      729.60     48.45 o 
   2   0  14       89.86       38.60     20.64 o 
   3   0  14      120.60      200.46     24.47 o 
   4   0  14    14651.93    13841.78    422.47 o 
   5   0  14       14.34       10.49     24.25 o 
   6   0  14     4731.25     4337.87    123.67 o 
   7   0  14      396.19      465.78     44.56 o 
   8   0  14      107.58      122.03     40.30 o 
   9   0  14     2834.55     2967.39     94.50 o 
  10   0  14     2452.17     2343.92     81.89 o 
  11   0  14      124.70      119.11     37.97 o 
  12   0  14     1301.98     1169.27     57.76 o 
  13   0  14        1.50        0.23     45.90 o 
  14   0  14     1859.24     1752.98     73.89 o 
   1   1  14      314.71      215.52     20.43 o 
   2   1  14      530.30      509.98     25.46 o 
   3   1  14      470.44      484.63     24.94 o 
   4   1  14      595.79      504.16     26.70 o 
   5   1  14      299.31      289.37     25.58 o 
   6   1  14     3602.73     3350.84     71.43 o 
   7   1  14      680.68      517.77     26.36 o 
   8   1  14      243.83      238.83     22.13 o 
   9   1  14      157.97      196.58     22.60 o 
  10   1  14      245.57      179.71     22.71 o 
  11   1  14      408.59      432.52     32.23 o 
  12   1  14       26.94       19.32     22.90 o 
  13   1  14      145.90      144.99     31.39 o 
  14   1  14       25.17        3.32     25.45 o 
   0   2  14    18722.62    19580.45    534.62 o 
   1   2  14       21.25       43.82     16.13 o 
   2   2  14     5660.35     5163.84     90.27 o 
   3   2  14      850.68      813.40     29.43 o 
   4   2  14     1534.36     1519.42     46.24 o 
   5   2  14      110.76      131.34     21.49 o 
   6   2  14     2377.12     2312.24     60.41 o 
   7   2  14      854.07      818.80     35.09 o 
   8   2  14     2826.29     2545.66     64.76 o 
   9   2  14        9.35       -6.31     18.97 o 
  10   2  14     2533.90     2267.75     56.76 o 
  11   2  14      119.71       85.60     22.14 o 
  12   2  14      555.38      546.37     29.73 o 
  13   2  14        4.80       43.93     21.35 o 
  14   2  14      740.31      859.08     45.32 o 
   1   3  14      677.41      584.19     22.40 o 
   2   3  14      224.39      194.25     17.57 o 
   3   3  14       12.71       -4.66     15.28 o 
   4   3  14      710.94      761.20     27.58 o 
   5   3  14      858.40      775.18     38.29 o 
   6   3  14       41.79       55.51     20.65 o 
   7   3  14      241.55      268.68     24.62 o 
   8   3  14      220.94      246.70     24.68 o 
   9   3  14      855.84      807.43     35.90 o 
  10   3  14      152.98      168.17     25.77 o 
  11   3  14        0.77       13.80     22.71 o 
  12   3  14       13.45       -4.64     23.53 o 
  13   3  14      158.30      139.31     27.15 o 
  14   3  14        9.27       26.06     37.56 o 
   0   4  14    10561.70    10480.24    263.61 o 
   1   4  14      241.60      255.99     19.18 o 
   2   4  14     2760.50     2600.35     53.28 o 
   3   4  14      306.61      400.59     21.43 o 
   4   4  14      193.95      161.01     20.22 o 
   5   4  14      779.14      743.39     32.73 o 
   6   4  14     1413.97     1297.64     43.74 o 
   7   4  14      900.15      901.37     42.08 o 
   8   4  14     1137.01     1071.80     40.72 o 
   9   4  14       46.09       65.94     22.37 o 
  10   4  14     2173.35     2203.85     80.88 o 
  11   4  14       38.87       32.79     27.62 o 
  12   4  14      420.58      373.10     30.49 o 
  13   4  14       22.87       49.50     28.74 o 
   1   5  14     1870.67     1993.24     45.10 o 
   2   5  14     1053.93      966.80     33.94 o 
   3   5  14        6.06       14.43     18.16 o 
   4   5  14      614.95      611.38     26.64 o 
   5   5  14      573.71      669.81     31.47 o 
   6   5  14       87.15       93.02     22.70 o 
   7   5  14      547.10      410.02     27.85 o 
   8   5  14      659.64      605.64     38.38 o 
   9   5  14       66.12       68.59     29.53 o 
  10   5  14      234.72      232.27     50.23 o 
  11   5  14      263.76      277.17     27.98 o 
  12   5  14     1582.08     1738.07     74.60 o 
  13   5  14      248.61      308.38     42.41 o 
   0   6  14       27.84       -1.65     26.57 o 
   1   6  14       18.73       26.01     19.16 o 
   2   6  14      833.71      774.95     27.05 o 
   3   6  14       41.33       75.57     18.96 o 
   4   6  14     2291.76     2282.08     53.80 o 
   5   6  14      241.29      210.60     23.88 o 
   6   6  14     3718.45     3735.25     86.29 o 
   7   6  14       52.33       46.49     22.94 o 
   8   6  14      766.64      745.06     35.84 o 
   9   6  14      559.85      653.24     41.07 o 
  10   6  14       96.08      107.42     34.74 o 
  11   6  14      530.65      603.30     42.28 o 
  12   6  14     1756.47     1777.48     74.12 o 
  13   6  14      103.51      215.88     59.46 o 
   1   7  14      609.61      609.77     26.87 o 
   2   7  14      145.03      126.15     19.66 o 
   3   7  14       11.10       -5.51     17.54 o 
   4   7  14        0.07      -26.28     17.52 o 
   5   7  14      138.05      125.55     23.35 o 
   6   7  14      825.22      813.12     36.06 o 
   7   7  14      195.63      183.16     27.41 o 
   8   7  14        1.11      -24.41     22.23 o 
   9   7  14       27.88      -33.74     22.50 o 
  10   7  14      206.02      212.05     38.78 o 
  11   7  14     1121.20     1155.73     53.29 o 
  12   7  14        4.65      -28.52     59.57 o 
   0   8  14     2106.15     1916.74     68.92 o 
   1   8  14      726.41      750.79     29.97 o 
   2   8  14     1066.50     1094.49     36.69 o 
   3   8  14       91.76       63.15     21.46 o 
   4   8  14     1343.92     1317.03     45.15 o 
   5   8  14        9.33        8.29     21.98 o 
   6   8  14     1208.37     1170.54     43.58 o 
   7   8  14        0.93      -33.34     22.23 o 
   8   8  14     1460.96     1376.28     48.16 o 
   9   8  14       14.51      -22.96     28.49 o 
  10   8  14      791.67      850.42     40.05 o 
  11   8  14       35.46      127.45     33.43 o 
   1   9  14      173.82      167.50     21.83 o 
   2   9  14      281.73      300.04     26.67 o 
   3   9  14        2.30      -35.12     23.41 o 
   4   9  14       19.14        0.25     24.69 o 
   5   9  14        0.54       -0.68     25.03 o 
   6   9  14      242.44      218.61     26.82 o 
   7   9  14       85.17       67.89     26.52 o 
   8   9  14       46.12       30.82     24.06 o 
   9   9  14        5.81        2.00     33.50 o 
  10   9  14       33.97       75.56     35.40 o 
   0  10  14     2129.93     2169.99     77.55 o 
   1  10  14        9.51      -25.93     18.65 o 
   2  10  14      982.32     1013.97     56.42 o 
   3  10  14        3.97      -10.51     24.39 o 
   4  10  14      734.30      562.37     36.40 o 
   5  10  14      110.68      125.45     31.97 o 
   6  10  14      750.14      831.68     54.53 o 
   7  10  14        0.68      -26.33     25.97 o 
   8  10  14     1887.43     2147.01     64.11 o 
   9  10  14        0.17        9.94     49.48 o 
   1  11  14      127.08      118.15     24.60 o 
   2  11  14      378.07      481.77     34.93 o 
   3  11  14        4.72      -24.78     27.26 o 
   4  11  14       26.49        4.43     32.72 o 
   5  11  14      292.14      318.04     32.71 o 
   6  11  14      257.31      288.75     47.00 o 
   7  11  14      114.19      119.19     29.51 o 
   0  12  14       19.34      -15.20     60.17 o 
   1  12  14       96.96       22.62     31.91 o 
   2  12  14      549.27      516.02     43.51 o 
   3  12  14        0.81      -26.98     25.36 o 
   4  12  14     1673.98     1626.48     62.38 o 
   5  12  14        1.81      -13.66     25.85 o 
   1   1  15     2184.52     2160.09     65.47 o 
   2   1  15     6175.64     6020.16    123.19 o 
   3   1  15     2204.30     1937.90     52.54 o 
   4   1  15       43.18       14.00     23.27 o 
   5   1  15     2933.50     2692.52     66.21 o 
   6   1  15      825.81      800.41     33.62 o 
   7   1  15     1525.21     1496.02     42.88 o 
   8   1  15     1553.18     1571.66     44.46 o 
   9   1  15     1112.05     1038.21     36.09 o 
  10   1  15       20.29      -11.92     19.97 o 
  11   1  15      603.74      578.11     30.60 o 
  12   1  15       14.20      -18.32     20.05 o 
  13   1  15      896.84      826.46     35.81 o 
  14   1  15       41.27       30.72     26.71 o 
   0   2  15     4077.80     4546.95    156.29 o 
   1   2  15       36.40       16.53     20.13 o 
   2   2  15        0.42      -16.87     19.76 o 
   3   2  15       34.98       54.41     18.76 o 
   4   2  15      294.12      305.84     29.49 o 
   5   2  15      876.92      784.22     38.82 o 
   6   2  15     1222.82     1289.38     49.93 o 
   7   2  15      255.10      217.44     23.80 o 
   8   2  15     1280.21     1194.60     42.04 o 
   9   2  15     1011.89     1078.24     41.11 o 
  10   2  15      937.17      883.75     34.86 o 
  11   2  15       34.43       29.95     20.65 o 
  12   2  15      144.57      118.53     22.28 o 
  13   2  15       16.13       -0.67     23.99 o 
  14   2  15      161.44      166.16     30.49 o 
   1   3  15     9285.31     9519.79    179.59 o 
   2   3  15      759.82      854.27     30.43 o 
   3   3  15     2351.57     2103.87     56.51 o 
   4   3  15      522.72      540.08     28.95 o 
   5   3  15     3191.00     2996.66     83.14 o 
   6   3  15     2521.61     2436.91     72.09 o 
   7   3  15     1824.10     1722.82     58.94 o 
   8   3  15      184.44      173.10     29.29 o 
   9   3  15     1184.20     1185.54     43.51 o 
  10   3  15      190.82      217.56     32.11 o 
  11   3  15      470.89      535.04     32.89 o 
  12   3  15       38.66       42.71     24.24 o 
  13   3  15      512.80      473.14     33.67 o 
   0   4  15      615.83      636.67     38.73 o 
   1   4  15      202.49      161.44     19.55 o 
   2   4  15      328.44      369.33     21.43 o 
   3   4  15     1017.37     1044.59     34.20 o 
   4   4  15      701.29      687.86     31.16 o 
   5   4  15      333.59      301.77     30.07 o 
   6   4  15     1448.36     1417.07     53.39 o 
   7   4  15      158.36      139.22     28.96 o 
   8   4  15     1177.43     1219.74     51.24 o 
   9   4  15      213.76      263.64     32.91 o 
  10   4  15        1.46      -18.70     28.08 o 
  11   4  15       22.03       15.29     33.29 o 
  12   4  15      140.91      198.92     28.02 o 
  13   4  15       32.78       75.67     27.56 o 
   1   5  15      919.48      959.12     30.30 o 
   2   5  15      728.33      726.94     26.41 o 
   3   5  15      753.90      705.06     28.17 o 
   4   5  15        0.06      -27.53     18.36 o 
   5   5  15     2109.33     1937.55     61.60 o 
   6   5  15       25.90      -23.72     28.07 o 
   7   5  15     2451.58     2378.37     72.72 o 
   8   5  15       63.85       37.56     28.90 o 
   9   5  15     1630.16     1408.85     56.79 o 
  10   5  15        9.66        2.65     35.99 o 
  11   5  15      789.65      742.84     44.77 o 
  12   5  15       54.38       63.08     32.77 o 
  13   5  15     1394.25     1620.09     74.61 o 
   0   6  15       40.87       30.49     26.36 o 
   1   6  15      611.67      541.39     25.79 o 
   2   6  15       47.52       49.69     16.90 o 
   3   6  15       82.35       32.21     18.01 o 
   4   6  15        0.01       -5.10     17.35 o 
   5   6  15        3.79      -29.99     20.00 o 
   6   6  15      111.09      129.55     24.38 o 
   7   6  15      130.01      162.20     29.83 o 
   8   6  15       23.43        1.33     28.51 o 
   9   6  15        0.72      -14.99     28.53 o 
  10   6  15       71.16       59.37     30.35 o 
  11   6  15        6.07      -25.22     35.13 o 
  12   6  15       72.75       73.11     50.21 o 
   1   7  15     1490.52     1192.24     39.42 o 
   2   7  15       64.92       58.10     20.68 o 
   3   7  15       96.22       27.91     20.55 o 
   4   7  15       96.10       64.54     19.39 o 
   5   7  15      918.44     1102.67     40.89 o 
   6   7  15      171.48      163.62     26.30 o 
   7   7  15      679.48      563.65     32.79 o 
   8   7  15      248.72      253.07     29.08 o 
   9   7  15      718.71      807.12     44.55 o 
  10   7  15      160.60      140.19     32.33 o 
  11   7  15      510.26      500.43     41.09 o 
   0   8  15     3335.18     3076.56     95.85 o 
   1   8  15       15.42      -27.15     18.10 o 
   2   8  15      182.65      136.89     23.16 o 
   3   8  15       96.68      117.15     22.99 o 
   4   8  15      194.35      238.95     29.33 o 
   5   8  15      108.91       65.62     23.42 o 
   6   8  15       50.71       41.07     23.39 o 
   7   8  15      322.22      332.44     29.33 o 
   8   8  15       62.91       40.20     38.10 o 
   9   8  15        1.06      -33.23     22.16 o 
  10   8  15      573.47      600.16     43.00 o 
  11   8  15      233.97      299.43     61.57 o 
   1   9  15     2410.70     2371.69     57.21 o 
   2   9  15      377.31      378.83     28.15 o 
   3   9  15     2925.12     2832.70     80.25 o 
   4   9  15        3.67       18.25     25.82 o 
   5   9  15     1606.37     1541.74     56.37 o 
   6   9  15      231.90      235.43     30.00 o 
   7   9  15     2426.08     2282.24     64.29 o 
   8   9  15      725.82      783.32     39.02 o 
   9   9  15     1096.72     1175.91     46.91 o 
   0  10  15       15.91        4.85     27.25 o 
   1  10  15        2.13      -19.08     19.19 o 
   2  10  15      127.39       97.63     34.83 o 
   3  10  15        7.50      -40.21     36.15 o 
   4  10  15      149.18      149.10     28.18 o 
   5  10  15       25.08      -16.01     28.10 o 
   6  10  15       47.06       81.08     27.55 o 
   7  10  15       41.72       31.62     38.01 o 
   8  10  15      113.58      118.60     27.53 o 
   1  11  15      484.33      627.39     37.93 o 
   2  11  15       25.30        4.02     31.71 o 
   3  11  15      789.10      753.59     40.87 o 
   4  11  15        0.83      -10.10     25.05 o 
   5  11  15      309.91      349.23     47.46 o 
   6  11  15      160.74      144.34     30.23 o 
   7  11  15      681.16      772.36     81.15 o 
   0  12  15      103.00      101.25     40.53 o 
   1  12  15       52.24        5.26     32.25 o 
   2  12  15       40.98        9.37     28.48 o 
   3  12  15        5.10      -37.90     25.26 o 
   4  12  15      122.83       12.42     33.42 o 
   0   0  16     7908.04     8358.87    373.59 o 
   1   0  16     2247.56     2169.33    133.62 o 
   2   0  16     1840.16     1647.70     82.25 o 
   3   0  16     1228.61     1262.07     76.26 o 
   4   0  16     2337.52     2247.13    149.72 o 
   5   0  16       23.02      -13.99     64.36 o 
   6   0  16       48.40       46.88     26.05 o 
   7   0  16        5.51        9.13     25.19 o 
   8   0  16     3294.82     2904.69     93.48 o 
   9   0  16      918.92     1028.46     51.96 o 
  10   0  16      640.74      609.55     52.23 o 
  11   0  16       50.85       37.52     29.75 o 
  12   0  16      581.93      569.76     43.51 o 
  13   0  16      155.36      191.02     34.67 o 
   1   1  16      711.17      753.31     38.61 o 
   2   1  16     1076.54     1176.35     48.41 o 
   3   1  16      138.64      178.18     33.91 o 
   4   1  16      244.17      295.46     33.46 o 
   5   1  16      805.59      741.73     37.09 o 
   6   1  16     1063.44      924.17     42.12 o 
   7   1  16      591.82      710.79     37.97 o 
   8   1  16      357.03      350.44     24.39 o 
   9   1  16        0.23       -5.89     19.61 o 
  10   1  16      605.40      501.08     28.33 o 
  11   1  16        6.96       19.63     20.08 o 
  12   1  16      151.87      143.78     23.44 o 
  13   1  16        3.83       33.94     22.55 o 
   0   2  16      948.95      818.23     57.15 o 
   1   2  16      986.72      859.72     40.77 o 
   2   2  16     3621.57     3826.41     98.14 o 
   3   2  16      159.60      130.19     22.26 o 
   4   2  16     5533.23     5166.50    124.92 o 
   5   2  16        1.99       18.27     24.72 o 
   6   2  16     4489.61     3993.50    102.44 o 
   7   2  16       24.64       15.67     24.87 o 
   8   2  16     2138.51     2136.62     68.81 o 
   9   2  16        0.35        7.58     27.47 o 
  10   2  16      296.14      316.83     27.75 o 
  11   2  16        1.97      -14.96     24.16 o 
  12   2  16     1377.78     1466.73     50.63 o 
  13   2  16       58.75      122.60     25.99 o 
   1   3  16        2.40        7.87     21.90 o 
   2   3  16      172.74      108.65     23.51 o 
   3   3  16       53.55       59.95     25.63 o 
   4   3  16      101.17      121.79     26.71 o 
   5   3  16      497.90      505.56     33.82 o 
   6   3  16      811.15      721.32     53.52 o 
   7   3  16       76.61       44.46     45.64 o 
   8   3  16      459.99      403.03     40.59 o 
   9   3  16      594.51      537.87     55.34 o 
  10   3  16       46.57       36.24     28.97 o 
  11   3  16        5.76        3.89     28.71 o 
  12   3  16       12.01      -12.92     28.87 o 
  13   3  16        6.70       59.30     35.95 o 
   0   4  16     2068.92     2009.48     71.11 o 
   1   4  16       33.32       36.90     19.71 o 
   2   4  16     1593.82     1312.58     40.51 o 
   3   4  16      462.49      465.49     27.91 o 
   4   4  16     3565.13     3456.72     90.63 o 
   5   4  16       62.53       12.93     26.25 o 
   6   4  16     2712.41     2657.31     77.06 o 
   7   4  16       84.54       80.59     28.25 o 
   8   4  16      407.89      388.51     34.83 o 
   9   4  16      330.63      336.33     34.68 o 
  10   4  16       12.60        1.27     28.88 o 
  11   4  16        6.07       13.98     29.73 o 
  12   4  16      545.53      628.19     54.73 o 
  13   4  16        2.26       11.17     37.79 o 
   1   5  16       18.35       12.54     18.66 o 
   2   5  16     2061.37     2010.21     45.89 o 
   3   5  16      585.66      644.89     30.62 o 
   4   5  16     1853.17     1898.71     53.33 o 
   5   5  16       13.34       11.69     25.51 o 
   6   5  16      182.00      185.88     29.43 o 
   7   5  16      185.13      162.93     30.14 o 
   8   5  16       36.81      -27.59     27.36 o 
   9   5  16      373.80      377.50     36.39 o 
  10   5  16      310.77      337.18     43.82 o 
  11   5  16      116.26      103.61     32.35 o 
  12   5  16      105.97      105.62     39.21 o 
   0   6  16     5248.73     5126.30    140.83 o 
   1   6  16      491.02      418.00     25.11 o 
   2   6  16      919.37     1103.93     38.92 o 
   3   6  16       28.19       -9.14     17.84 o 
   4   6  16      559.23      582.74     27.40 o 
   5   6  16        1.34      -25.12     25.40 o 
   6   6  16     1562.82     1547.98     66.92 o 
   7   6  16        0.19        2.77     30.70 o 
   8   6  16     4397.93     4418.41    114.94 o 
   9   6  16       92.18      124.22     31.06 o 
  10   6  16     2271.90     2271.73     74.97 o 
  11   6  16       38.72      -16.53     31.34 o 
   1   7  16      534.41      562.17     27.33 o 
   2   7  16      161.62      128.56     22.76 o 
   3   7  16       18.48      -13.02     20.70 o 
   4   7  16       58.49       93.46     20.39 o 
   5   7  16       43.44       55.03     23.22 o 
   6   7  16      223.62      220.26     30.98 o 
   7   7  16       38.64      -26.50     27.24 o 
   8   7  16      115.56      195.51     32.15 o 
   9   7  16       14.61      -15.15     39.79 o 
  10   7  16      489.60      573.42     41.84 o 
  11   7  16        0.29      -12.14     37.49 o 
   0   8  16      732.71      838.66     46.55 o 
   1   8  16      388.86      356.93     25.43 o 
   2   8  16      894.45      886.95     36.68 o 
   3   8  16       44.67       20.18     23.01 o 
   4   8  16     1428.31     1286.25     51.09 o 
   5   8  16       32.81       -9.56     30.70 o 
   6   8  16     1552.13     1516.99     49.92 o 
   7   8  16       99.61       63.08     24.16 o 
   8   8  16      681.29      660.89     42.46 o 
   9   8  16       21.75       -2.43     30.10 o 
  10   8  16      157.76      140.95     34.39 o 
   1   9  16        0.15      -32.15     21.44 o 
   2   9  16        3.85      -25.11     24.90 o 
   3   9  16        1.67      -12.57     24.90 o 
   4   9  16        1.52      -11.39     24.79 o 
   5   9  16       13.33        3.95     28.48 o 
   6   9  16        7.03      -14.16     25.94 o 
   7   9  16       68.21       57.95     25.04 o 
   8   9  16        2.24      -35.79     25.80 o 
   9   9  16        2.92      -50.91     50.26 o 
   0  10  16      317.24      319.00     35.70 o 
   1  10  16       16.32       -7.63     21.46 o 
   2  10  16     1259.99     1305.12     51.15 o 
   3  10  16       22.93       19.05     25.41 o 
   4  10  16     1294.09     1394.02     54.15 o 
   5  10  16      223.31      166.92     30.63 o 
   6  10  16     1013.89      949.38     47.29 o 
   7  10  16       62.07       92.83     39.18 o 
   1  11  16       31.55       11.89     26.26 o 
   2  11  16     1004.15     1091.29     48.73 o 
   3  11  16       25.12      -28.07     33.32 o 
   4  11  16      110.85       45.24     27.07 o 
   5  11  16       58.29       47.94     27.90 o 
   0  12  16      530.99      499.52     78.36 o 
   1  12  16      355.87      368.16     41.99 o 
   2  12  16      575.37      528.37     46.03 o 
   1   1  17     1090.41      938.31     43.35 o 
   2   1  17      127.94      151.66     29.66 o 
   3   1  17       89.92       29.00     70.66 o 
   4   1  17      319.42      257.94     50.43 o 
   5   1  17     9828.82     9400.76    246.38 o 
   6   1  17      493.66      508.35     50.89 o 
   7   1  17     2231.78     1908.77     63.30 o 
   8   1  17      213.65      183.16     29.87 o 
   9   1  17      653.50      659.03     65.03 o 
  10   1  17        1.39       -3.43     23.08 o 
  11   1  17      325.27      351.13     26.87 o 
  12   1  17      631.69      594.16     37.52 o 
  13   1  17      841.34      764.03     43.40 o 
   0   2  17       86.76       78.18     41.99 o 
   1   2  17       97.13      116.46     29.60 o 
   2   2  17      293.90      299.07     31.71 o 
   3   2  17     2155.92     2388.43     82.41 o 
   4   2  17     3350.47     3151.23    111.52 o 
   5   2  17      495.55      463.67     33.32 o 
   6   2  17      357.89      325.67     30.64 o 
   7   2  17      565.25      576.25     36.87 o 
   8   2  17      221.14      248.34     31.33 o 
   9   2  17        4.55       32.60     28.26 o 
  10   2  17        0.25      -10.87     45.24 o 
  11   2  17       40.88        9.45     29.06 o 
  12   2  17        0.36      -24.42     31.08 o 
  13   2  17       66.89      149.47     39.24 o 
   1   3  17     5316.47     5590.14    153.15 o 
   2   3  17     2432.16     2450.13     72.49 o 
   3   3  17      362.25      322.92     24.99 o 
   4   3  17      803.95      708.70     36.89 o 
   5   3  17     1883.49     1917.15     62.75 o 
   6   3  17       31.96       36.11     26.03 o 
   7   3  17     1698.36     1757.91     61.11 o 
   8   3  17       58.37       68.15     28.30 o 
   9   3  17     1870.09     1866.32     82.60 o 
  10   3  17      187.33      173.06     48.60 o 
  11   3  17      308.94      303.09     35.63 o 
  12   3  17      186.57      212.88     34.95 o 
   0   4  17        3.11       35.18     36.94 o 
   1   4  17       36.77       84.17     27.05 o 
   2   4  17     1132.38     1188.85     41.56 o 
   3   4  17      399.03      396.37     26.55 o 
   4   4  17      340.87      403.44     31.91 o 
   5   4  17        3.46        9.35     25.01 o 
   6   4  17       53.60       42.68     27.80 o 
   7   4  17      225.13      184.05     31.12 o 
   8   4  17      178.70      139.70     30.71 o 
   9   4  17       27.30       -2.39     31.71 o 
  10   4  17      367.79      352.91     35.86 o 
  11   4  17      234.62      233.47     35.40 o 
  12   4  17      635.66      820.54     55.89 o 
   1   5  17     2131.07     2049.72     56.69 o 
   2   5  17     1353.42     1286.47     45.83 o 
   3   5  17     1827.81     1942.61     61.79 o 
   4   5  17       17.42       21.60     25.13 o 
   5   5  17     2171.39     1978.22     64.81 o 
   6   5  17      130.75      163.57     29.19 o 
   7   5  17     1234.43     1153.71     49.90 o 
   8   5  17        2.91      -11.67     31.04 o 
   9   5  17      932.27      995.30     48.39 o 
  10   5  17      389.90      441.60     38.32 o 
  11   5  17      589.61      738.22     83.65 o 
   0   6  17       34.46       -7.29     26.86 o 
   1   6  17       68.71       38.03     19.82 o 
   2   6  17        7.30      -12.58     19.72 o 
   3   6  17        2.50      -34.37     22.91 o 
   4   6  17        4.36       -6.01     25.65 o 
   5   6  17      153.33      191.17     30.00 o 
   6   6  17        6.41      -47.71     46.85 o 
   7   6  17      154.47      143.51     35.34 o 
   8   6  17        4.18       -1.53     28.74 o 
   9   6  17        4.44       13.61     29.14 o 
  10   6  17      193.26      166.01     34.13 o 
  11   6  17       51.79      116.55     39.15 o 
   1   7  17      374.89      482.56     27.11 o 
   2   7  17      104.38       90.70     23.22 o 
   3   7  17     1831.73     1888.32     54.40 o 
   4   7  17      136.18      196.84     36.52 o 
   5   7  17      496.48      488.58     35.79 o 
   6   7  17       17.84      -15.00     26.27 o 
   7   7  17      484.97      512.13     38.31 o 
   8   7  17       26.00      -22.20     28.04 o 
   9   7  17       19.80      -16.37     29.51 o 
  10   7  17      518.81      443.45     41.04 o 
   0   8  17       30.08      -22.23     29.97 o 
   1   8  17      303.49      253.45     26.27 o 
   2   8  17      123.73      160.66     24.42 o 
   3   8  17      243.40      182.88     25.20 o 
   4   8  17      429.13      390.56     28.79 o 
   5   8  17       58.52       38.45     31.91 o 
   6   8  17      334.99      277.22     39.07 o 
   7   8  17      377.61      445.41     55.74 o 
   8   8  17      162.64      154.03     32.89 o 
   9   8  17        0.01      -42.30     31.21 o 
   1   9  17     2548.13     2610.05     68.20 o 
   2   9  17      131.94       82.72     23.63 o 
   3   9  17      671.61      679.01     34.28 o 
   4   9  17       59.96       58.06     43.42 o 
   5   9  17      113.97        9.13     45.04 o 
   6   9  17       39.36       58.75     34.36 o 
   7   9  17     1625.58     1632.58     72.21 o 
   8   9  17       10.20      -41.37     29.05 o 
   0  10  17      150.12      124.10     61.24 o 
   1  10  17       22.96      -19.28     25.50 o 
   2  10  17       36.85       14.47     28.27 o 
   3  10  17        3.12      -15.93     25.45 o 
   4  10  17       87.69       36.12     27.70 o 
   5  10  17        3.96      -35.42     32.52 o 
   6  10  17      194.36      135.91     30.51 o 
   1  11  17      423.54      407.72     49.64 o 
   2  11  17        1.16      -36.97     25.86 o 
   3  11  17      369.88      329.27     33.93 o 
   4  11  17       24.22      -28.04     27.67 o 
   0   0  18      400.31      474.33     71.36 o 
   1   0  18     3658.38     3628.27    134.51 o 
   2   0  18      896.14     1090.13     67.26 o 
   3   0  18      157.51      169.30     65.76 o 
   4   0  18     4112.17     3553.99    195.89 o 
   5   0  18       32.54      -22.39     64.36 o 
   6   0  18     2533.43     2221.94    149.72 o 
   7   0  18     1087.55     1080.19    106.34 o 
   8   0  18     1867.53     2024.28    138.52 o 
   9   0  18      486.73      565.00     98.64 o 
  10   0  18      208.63      220.34     46.39 o 
  11   0  18      392.12      381.24     56.67 o 
  12   0  18      269.19      334.41     86.75 o 
   1   1  18      381.85      425.57     34.33 o 
   2   1  18      192.64      228.03     31.51 o 
   3   1  18      381.08      535.92     55.30 o 
   4   1  18      508.58      652.91     60.26 o 
   5   1  18      698.33      641.72     64.36 o 
   6   1  18      604.38      483.16     43.42 o 
   7   1  18      160.25      153.12     35.39 o 
   8   1  18       12.26      -13.40     33.25 o 
   9   1  18      365.92      327.82     43.44 o 
  10   1  18        3.81      -21.27     25.54 o 
  11   1  18       17.97       -2.17     31.10 o 
  12   1  18        4.79        5.99     61.91 o 
   0   2  18     4888.11     5101.35    174.61 o 
   1   2  18        9.35       -7.22     27.11 o 
   2   2  18     1230.72     1096.82     53.70 o 
   3   2  18     1020.23      921.22     64.66 o 
   4   2  18     1394.03     1286.46    100.04 o 
   5   2  18      333.31      344.60     41.79 o 
   6   2  18     2540.97     2550.57     91.11 o 
   7   2  18      161.75       94.99     36.19 o 
   8   2  18     3733.51     3333.77     93.03 o 
   9   2  18      219.64      233.75     32.69 o 
  10   2  18      562.28      676.51     69.88 o 
  11   2  18       88.53       82.74     30.30 o 
  12   2  18      492.49      597.07     52.34 o 
   1   3  18      464.87      528.03     35.30 o 
   2   3  18       52.72       27.96     29.69 o 
   3   3  18      311.90      449.33     52.19 o 
   4   3  18       13.87       21.83     31.24 o 
   5   3  18       44.34       42.23     33.71 o 
   6   3  18      240.28      311.61     31.74 o 
   7   3  18       52.88       33.57     27.35 o 
   8   3  18       14.92       -6.08     27.35 o 
   9   3  18        0.04       -4.34     27.19 o 
  10   3  18       18.56       36.12     28.47 o 
  11   3  18       70.59      146.33     46.62 o 
  12   3  18        0.35      -25.60     43.44 o 
   0   4  18      551.80      546.43     50.99 o 
   1   4  18      136.68      117.45     27.83 o 
   2   4  18     1560.57     1764.42     70.30 o 
   3   4  18      147.82      180.29     27.44 o 
   4   4  18     1401.80     1478.21     54.48 o 
   5   4  18       10.87      -37.99     25.33 o 
   6   4  18     1517.63     1476.71     56.68 o 
   7   4  18      844.91      876.04     55.54 o 
   8   4  18     1828.92     1818.99     65.19 o 
   9   4  18      163.96      239.78     32.99 o 
  10   4  18      323.37      352.67     36.91 o 
  11   4  18      176.20      239.16     35.29 o 
   1   5  18     1769.19     1699.09     59.59 o 
   2   5  18        2.96       25.60     29.09 o 
   3   5  18       80.85       78.08     22.31 o 
   4   5  18      323.74      352.03     32.75 o 
   5   5  18      125.89      125.28     29.21 o 
   6   5  18       10.34       -3.90     27.45 o 
   7   5  18       12.43       17.33     27.97 o 
   8   5  18       65.55        2.77     28.71 o 
   9   5  18      163.11      192.91     33.18 o 
  10   5  18       48.44       47.52     31.34 o 
  11   5  18        0.04      -42.24     78.88 o 
   0   6  18       75.98       66.13     96.55 o 
   1   6  18       13.08      -31.81     23.65 o 
   2   6  18      663.00      587.61     35.84 o 
   3   6  18        4.65       -9.95     24.03 o 
   4   6  18     1050.36     1028.12     46.73 o 
   5   6  18      646.46      621.96     39.08 o 
   6   6  18     1262.80     1329.94     54.59 o 
   7   6  18      411.22      460.15     41.86 o 
   8   6  18      213.38      161.53     32.00 o 
   9   6  18      108.36      103.96     32.52 o 
  10   6  18      444.33      451.04     40.54 o 
   1   7  18      464.65      496.70     30.55 o 
   2   7  18      235.61      192.73     29.69 o 
   3   7  18        3.13       -6.66     24.14 o 
   4   7  18       57.81       89.15     33.29 o 
   5   7  18       33.19      -12.28     31.74 o 
   6   7  18       53.02       68.20     28.23 o 
   7   7  18        5.21        5.41     31.91 o 
   8   7  18        7.38      -35.51     34.13 o 
   9   7  18      194.42      137.35     34.19 o 
   0   8  18     2252.76     2210.02     79.95 o 
   1   8  18        3.35       -7.72     22.44 o 
   2   8  18     1796.81     1722.48     53.07 o 
   3   8  18       20.29       26.80     35.08 o 
   4   8  18      435.33      531.40     46.76 o 
   5   8  18        0.06      -44.69     31.05 o 
   6   8  18      507.50      529.20     45.53 o 
   7   8  18       55.47        3.88     29.34 o 
   8   8  18      349.04      331.53     52.31 o 
   1   9  18       28.21        8.61     22.41 o 
   2   9  18      234.29      257.31     27.26 o 
   3   9  18      342.52      459.82     33.95 o 
   4   9  18       52.56       21.03     32.97 o 
   5   9  18       21.98      -40.07     31.49 o 
   6   9  18       69.82       65.10     35.05 o 
   7   9  18        0.47        8.38     36.03 o 
   0  10  18     2070.88     2539.95    107.32 o 
   1  10  18      171.28      154.44     26.22 o 
   2  10  18      974.35     1122.49     43.88 o 
   3  10  18       53.92        6.72     27.57 o 
   4  10  18      115.57      118.02     52.45 o 
   5  10  18      180.57      248.81     40.64 o 
   1  11  18      208.24      176.86     36.76 o 
   2  11  18        0.46      -41.41     51.30 o 
   1   1  19     3636.64     3610.50     94.75 o 
   2   1  19      837.68     1030.32     52.11 o 
   3   1  19     1046.16     1235.03     75.68 o 
   4   1  19      430.31      597.99     60.79 o 
   5   1  19      521.31      546.91     69.26 o 
   6   1  19        0.06      -21.39     48.36 o 
   7   1  19     2530.07     2708.76    173.50 o 
   8   1  19      229.84      209.78     39.76 o 
   9   1  19     1879.49     1918.41    106.22 o 
  10   1  19       17.68      -51.65     34.43 o 
  11   1  19        8.92       61.00     40.81 o 
   0   2  19      745.37      610.48     65.06 o 
   1   2  19        4.01       11.90     27.05 o 
   2   2  19      144.15      204.00     34.31 o 
   3   2  19      491.62      460.36     69.26 o 
   4   2  19      184.29      140.56     49.20 o 
   5   2  19       98.59       97.45     49.78 o 
   6   2  19      350.10      347.94     41.66 o 
   7   2  19      855.98      768.18     52.45 o 
   8   2  19        0.40        8.49     34.79 o 
   9   2  19        7.90       20.26     42.70 o 
  10   2  19       10.68       24.98     36.61 o 
  11   2  19      187.31      237.34     76.72 o 
   1   3  19      132.03      181.64     29.68 o 
   2   3  19      285.43      288.68     35.96 o 
   3   3  19     1999.45     2250.36    103.76 o 
   4   3  19      100.79      215.20     84.65 o 
   5   3  19     2991.06     2949.80    100.23 o 
   6   3  19      141.24       96.41     35.39 o 
   7   3  19     1694.83     1757.29     76.99 o 
   8   3  19      170.50      191.29     38.55 o 
   9   3  19      106.39       99.26     29.31 o 
  10   3  19       25.18       45.70     38.98 o 
  11   3  19      195.65      147.93     40.44 o 
   0   4  19       53.43       47.50     38.54 o 
   1   4  19      471.75      560.48     41.78 o 
   2   4  19     1096.64     1128.40     61.49 o 
   3   4  19        1.60        0.00     43.35 o 
   4   4  19       66.66      118.15     34.43 o 
   5   4  19     1017.66     1116.56     58.07 o 
   6   4  19        1.23      -32.07     47.52 o 
   7   4  19      317.60      316.94     33.90 o 
   8   4  19      129.53      115.43     29.97 o 
   9   4  19        3.51      -19.77     28.89 o 
  10   4  19        7.56      -14.79     43.19 o 
  11   4  19      488.43      514.66     72.06 o 
   1   5  19     2477.53     2373.57     83.44 o 
   2   5  19       39.99       57.87     30.41 o 
   3   5  19     1420.01     1391.86     63.29 o 
   4   5  19       38.77       37.84     32.71 o 
   5   5  19      724.85      824.18     42.92 o 
   6   5  19      103.02       64.63     31.91 o 
   7   5  19     1196.94     1210.15     52.77 o 
   8   5  19        0.08       -3.09     28.17 o 
   9   5  19      792.86      782.01     45.86 o 
  10   5  19       34.04      -31.74     29.83 o 
   0   6  19      332.90      286.86     46.37 o 
   1   6  19       17.86       20.90     44.87 o 
   2   6  19       24.48      -13.01     34.40 o 
   3   6  19      221.40      216.43     46.71 o 
   4   6  19       16.10      -10.21     31.78 o 
   5   6  19       57.34       13.08     27.25 o 
   6   6  19      228.71      264.15     32.89 o 
   7   6  19       26.31      -30.47     28.04 o 
   8   6  19       66.69      -18.95     29.11 o 
   9   6  19        1.39        7.53     30.68 o 
   1   7  19     2071.74     2254.72     81.22 o 
   2   7  19       54.88       19.14     25.72 o 
   3   7  19      491.94      557.32     47.66 o 
   4   7  19       37.60       12.29     33.24 o 
   5   7  19      162.92       91.44     34.62 o 
   6   7  19        1.21      -39.18     26.12 o 
   7   7  19     1017.82     1052.44     50.19 o 
   8   7  19       17.94      -24.15     48.27 o 
   9   7  19      808.40      894.43    156.71 o 
   0   8  19       87.96      167.90     54.57 o 
   1   8  19      318.36      276.44     30.30 o 
   2   8  19      124.42      155.22     28.88 o 
   3   8  19       91.85      102.93     32.09 o 
   4   8  19       68.03       84.25     41.95 o 
   5   8  19       50.10       23.59     34.22 o 
   6   8  19       19.96      -22.57     36.24 o 
   7   8  19      606.16      735.70     53.05 o 
   1   9  19      359.26      351.52     29.34 o 
   2   9  19       40.90       19.02     53.72 o 
   3   9  19      931.96      967.04     45.65 o 
   4   9  19       33.51       16.51     34.36 o 
   5   9  19     1732.31     1917.71     78.69 o 
   6   9  19        6.50      -67.57     45.05 o 
   0  10  19       20.37       -9.76     63.66 o 
   1  10  19       64.06       -8.68     23.72 o 
   2  10  19        9.20      -33.15     22.10 o 
   3  10  19      272.78      306.33     71.54 o 
   4  10  19        3.85        3.85     45.05 o 
   0   0  20     1190.30     1295.67    102.14 o 
   1   0  20     1203.08     1313.10     74.69 o 
   2   0  20       63.17      -46.17     60.17 o 
   3   0  20     3301.50     3069.86    179.10 o 
   4   0  20     1832.14     1751.81    134.32 o 
   5   0  20      237.32      232.27     76.96 o 
   6   0  20     1300.51     1302.66    116.13 o 
   7   0  20      759.84      759.77     96.55 o 
   8   0  20      339.09      356.80     83.95 o 
   9   0  20      164.62      201.49     76.96 o 
  10   0  20      360.32      383.38     88.15 o 
  11   0  20        3.05      -27.98     76.96 o 
   1   1  20       10.00       49.90     28.74 o 
   2   1  20      117.33      186.08     48.79 o 
   3   1  20      417.13      430.66     55.74 o 
   4   1  20       25.63      -12.30     47.37 o 
   5   1  20      589.33      549.74     63.11 o 
   6   1  20       77.35      131.80     52.76 o 
   7   1  20       93.38       54.61     77.66 o 
   8   1  20       75.35       98.57     53.32 o 
   9   1  20      125.37      115.03     40.83 o 
  10   1  20       10.51       42.63     37.24 o 
  11   1  20       11.65      196.68     59.26 o 
   0   2  20     3364.18     3408.64    132.01 o 
   1   2  20       29.52       33.75     32.24 o 
   2   2  20      789.85      817.14     64.11 o 
   3   2  20       50.51       98.97     99.34 o 
   4   2  20     2083.95     2181.23    165.11 o 
   5   2  20       38.86      131.96     50.99 o 
   6   2  20     1621.92     1756.64     98.14 o 
   7   2  20        9.13       -9.06     33.24 o 
   8   2  20      808.01      872.81     55.47 o 
   9   2  20      111.02      194.46     40.18 o 
  10   2  20      790.75     1010.38     76.15 o 
   1   3  20       42.95      100.20     33.30 o 
   2   3  20      264.06      320.57     51.19 o 
   3   3  20      337.80      390.84     54.98 o 
   4   3  20      125.77      155.20     50.99 o 
   5   3  20      244.90      294.92     55.98 o 
   6   3  20       46.97       25.74     53.30 o 
   7   3  20        0.18      -19.07     33.52 o 
   8   3  20        7.95       10.90     35.28 o 
   9   3  20        0.47      -23.57     36.09 o 
  10   3  20       18.00      -12.29     38.90 o 
   0   4  20     1795.90     2026.08    218.98 o 
   1   4  20       20.80       44.98     31.45 o 
   2   4  20      774.93      919.93     60.53 o 
   3   4  20       59.42       83.75     47.01 o 
   4   4  20      356.09      383.26     64.36 o 
   5   4  20        1.04       43.87     33.58 o 
   6   4  20     1042.32     1130.29     60.91 o 
   7   4  20        1.93       23.11     34.29 o 
   8   4  20     1154.33     1360.24     68.59 o 
   9   4  20      118.22      147.14     40.49 o 
  10   4  20     1149.05     1450.98    123.13 o 
   1   5  20      250.16      285.74     43.27 o 
   2   5  20      202.00      267.11     36.35 o 
   3   5  20      162.19       79.66     49.67 o 
   4   5  20       66.08       59.81     32.84 o 
   5   5  20      370.55      397.09     42.15 o 
   6   5  20       11.37       34.89     32.88 o 
   7   5  20        6.01       15.29     45.21 o 
   8   5  20        3.79       14.87     36.10 o 
   9   5  20       41.61        7.74     33.32 o 
   0   6  20     1055.46     1229.90     97.94 o 
   1   6  20      271.78      315.23     37.96 o 
   2   6  20     2457.64     2645.32     90.56 o 
   3   6  20      600.30      651.00     60.49 o 
   4   6  20     1270.10     1372.16     81.08 o 
   5   6  20        5.02      -51.18     42.93 o 
   6   6  20      784.13      818.78     69.53 o 
   7   6  20       87.83       76.15     30.68 o 
   8   6  20       85.12       -9.70     29.92 o 
   9   6  20       31.13      -22.32     39.43 o 
   1   7  20       50.46       12.43     29.78 o 
   2   7  20      117.99      200.84     34.39 o 
   3   7  20      141.42       99.96     64.36 o 
   4   7  20       23.63       86.43     67.86 o 
   5   7  20      204.08      240.08     49.00 o 
   6   7  20       19.21       22.52     35.67 o 
   7   7  20       58.60        9.88     29.77 o 
   8   7  20        1.87      -69.15     64.36 o 
   0   8  20      529.25      575.07     71.36 o 
   1   8  20       12.59       -3.73     30.23 o 
   2   8  20      691.35      839.34     49.26 o 
   3   8  20      101.11       94.03     47.57 o 
   4   8  20      248.58      188.96     38.54 o 
   5   8  20      186.65      256.86     56.26 o 
   6   8  20      521.43      617.66     50.18 o 
   1   9  20      182.57      261.16     73.46 o 
   2   9  20        4.00      -16.07     29.89 o 
   3   9  20       85.39       86.11     64.49 o 
   4   9  20       57.69       40.64     50.80 o 
   0  10  20      659.25      818.54     83.95 o 
   1   1  21     1435.93     1601.80     70.16 o 
   2   1  21      148.40      184.14     49.35 o 
   3   1  21     3574.12     3628.46    142.90 o 
   4   1  21       60.68       55.89     50.43 o 
   5   1  21      691.64      771.58     69.70 o 
   6   1  21        0.98       81.95     51.94 o 
   7   1  21      631.74      558.81     65.74 o 
   8   1  21       24.09       46.25     52.76 o 
   9   1  21      493.17      581.11     68.71 o 
  10   1  21       31.06      153.20     58.71 o 
   0   2  21     1339.33     1647.01     88.35 o 
   1   2  21        0.08      -14.91     31.91 o 
   2   2  21        4.34       26.22     45.62 o 
   3   2  21      274.92      262.29     53.32 o 
   4   2  21       62.90       24.64     48.00 o 
   5   2  21        3.38       40.70     48.79 o 
   6   2  21       23.85       -9.54     77.66 o 
   7   2  21        0.05      -21.24     65.76 o 
   8   2  21      450.42      483.19     62.95 o 
   9   2  21       81.49      189.23     52.69 o 
   1   3  21     1280.73     1398.84     64.49 o 
   2   3  21     1143.09     1360.21     81.62 o 
   3   3  21      315.76      340.26     55.58 o 
   4   3  21      191.26      179.97     52.37 o 
   5   3  21       72.92      100.74     50.37 o 
   6   3  21      145.92      181.64     53.37 o 
   7   3  21      650.40      753.33     55.93 o 
   8   3  21       58.85       88.41     60.42 o 
   9   3  21     1417.48     1602.32     96.91 o 
   0   4  21        0.43       33.90     39.57 o 
   1   4  21      468.99      546.47     54.27 o 
   2   4  21        7.62        5.86     80.45 o 
   3   4  21       72.01       82.17     47.72 o 
   4   4  21       89.39       85.57     48.73 o 
   5   4  21       13.26       81.99     48.73 o 
   6   4  21        1.68        0.57     32.65 o 
   7   4  21        8.01      -27.81     32.97 o 
   8   4  21      106.92       98.61     40.08 o 
   9   4  21      144.06       49.44     39.94 o 
   1   5  21      712.69      705.96     47.22 o 
   2   5  21        3.24       -4.61     41.90 o 
   3   5  21     1680.69     1798.41     95.82 o 
   4   5  21       69.51       24.14     45.54 o 
   5   5  21     1263.39     1400.16     66.97 o 
   6   5  21        6.58       -0.05     33.00 o 
   7   5  21     1264.50     1351.80     68.78 o 
   8   5  21       76.64       70.36     39.77 o 
   0   6  21      325.46      411.37     64.36 o 
   1   6  21       29.47       52.57     31.51 o 
   2   6  21       17.42      -39.39     97.94 o 
   3   6  21       20.57       22.39     83.25 o 
   4   6  21        9.73       -9.89     42.71 o 
   5   6  21        0.21        8.12     45.99 o 
   6   6  21       20.72       21.33     33.96 o 
   7   6  21      114.89      115.07     38.94 o 
   8   6  21       37.11        0.00     57.37 o 
   1   7  21      257.92      259.79     58.27 o 
   2   7  21      312.20      340.29     38.11 o 
   3   7  21      673.49      755.67     63.85 o 
   4   7  21       20.11      -70.54     63.66 o 
   5   7  21     1080.29     1236.64     80.87 o 
   6   7  21       22.53       37.86     47.03 o 
   0   8  21       53.84       79.75     50.37 o 
   1   8  21      277.60      353.16     43.53 o 
   2   8  21       44.91       50.68     30.34 o 
   3   8  21      246.52      367.92    110.54 o 
   4   8  21      223.78      368.75    143.42 o 
   5   8  21       12.87        9.79     78.36 o 
   1   9  21      585.32      787.18     91.65 o 
   2   9  21      149.17      120.10     32.83 o 
   0   0  22     2207.92     2380.05    149.72 o 
   1   0  22      254.05      321.82     74.16 o 
   2   0  22     2554.77     2484.99    159.51 o 
   3   0  22        1.06      -72.76     65.76 o 
   4   0  22       20.60       30.78     67.16 o 
   5   0  22       48.69       48.97     68.56 o 
   6   0  22       10.40       13.99     69.96 o 
   7   0  22      377.93      470.13     88.15 o 
   8   0  22      684.86      924.88    109.14 o 
   9   0  22        7.98       13.99     76.96 o 
   1   1  22      115.08      151.23     47.46 o 
   2   1  22      241.89      310.98     61.57 o 
   3   1  22        1.14       57.79     48.91 o 
   4   1  22        5.69       97.24     67.86 o 
   5   1  22       50.12      138.92    106.34 o 
   6   1  22      448.05      374.73     61.32 o 
   7   1  22       88.46      210.07     55.89 o 
   8   1  22       70.56      182.44     57.82 o 
   9   1  22       47.25       73.91     57.82 o 
   0   2  22      647.74      715.00     79.75 o 
   1   2  22      766.05      805.04     63.76 o 
   2   2  22     2257.29     2656.41    117.16 o 
   3   2  22       19.35       24.19     47.00 o 
   4   2  22     1640.32     1755.69     97.36 o 
   5   2  22       96.44      166.66     60.87 o 
   6   2  22      537.26      766.75     70.16 o 
   7   2  22       48.60      196.51     54.75 o 
   8   2  22      502.50      731.76     72.89 o 
   1   3  22       57.72       90.21     33.28 o 
   2   3  22       25.73        8.41     44.81 o 
   3   3  22       17.63      -11.19     44.62 o 
   4   3  22       50.05       15.81     46.72 o 
   5   3  22        0.47       26.39     49.00 o 
   6   3  22       94.30       90.95     51.74 o 
   7   3  22       47.74      129.41     89.55 o 
   8   3  22       56.46      137.69     50.33 o 
   0   4  22      203.40      338.61     62.96 o 
   1   4  22      227.40      296.99     37.44 o 
   2   4  22      213.56      268.40     51.09 o 
   3   4  22       42.96       11.64    115.43 o 
   4   4  22      890.50      966.22     72.31 o 
   5   4  22       28.85       32.46     74.16 o 
   6   4  22      265.48      229.65     56.75 o 
   7   4  22       15.24       28.00     35.68 o 
   8   4  22       65.66       36.94     70.66 o 
   1   5  22       56.38       77.88     32.92 o 
   2   5  22      442.87      511.54     57.47 o 
   3   5  22        0.53      -16.41     50.37 o 
   4   5  22        0.58        7.57     46.07 o 
   5   5  22        4.90        2.46     76.26 o 
   6   5  22       40.77       93.92     42.59 o 
   7   5  22        1.80       18.95     41.07 o 
   0   6  22     3642.47     3870.21    202.89 o 
   1   6  22        8.75        0.97     34.04 o 
   2   6  22      925.48      973.04     70.72 o 
   3   6  22      164.81      151.03     72.06 o 
   4   6  22      102.76      136.30     48.14 o 
   5   6  22       87.11       72.44     48.65 o 
   6   6  22      328.62      382.22     58.70 o 
   1   7  22        4.60        2.80     36.38 o 
   2   7  22      104.36       65.44     93.75 o 
   3   7  22       30.46       24.45     83.95 o 
   4   7  22       84.22       77.10     47.11 o 
   5   7  22        0.23      -57.01    124.53 o 
   0   8  22       45.79      113.34     53.17 o 
   1   8  22       10.82       93.07     36.57 o 
   2   8  22      191.69      170.25     47.31 o 
   3   8  22       57.94       22.12    120.33 o 
   1   1  23     1026.27     1290.07     77.10 o 
   2   1  23       20.13       36.38     64.36 o 
   3   1  23     1368.85     1625.41     93.93 o 
   4   1  23       14.95       -1.40     81.15 o 
   5   1  23      393.19      475.22     82.55 o 
   6   1  23      315.63      327.78     59.85 o 
   7   1  23      192.31      202.67     57.87 o 
   8   1  23        5.34       -1.40     55.41 o 
   0   2  23      851.47      854.92     86.75 o 
   1   2  23       79.35      156.95     46.22 o 
   2   2  23       41.57       64.24     60.17 o 
   3   2  23       25.73       -2.78     46.61 o 
   4   2  23       92.67      137.43     63.66 o 
   5   2  23       13.79      122.10     83.95 o 
   6   2  23       42.94       57.18     52.19 o 
   7   2  23        0.27       68.04     55.37 o 
   1   3  23      691.58      934.66     67.51 o 
   2   3  23      238.20      275.32     59.47 o 
   3   3  23      345.61      484.93     58.56 o 
   4   3  23       34.42       77.53     49.42 o 
   5   3  23      337.43      424.04    103.54 o 
   6   3  23      439.80      529.72     70.66 o 
   7   3  23       54.43        8.76     61.57 o 
   0   4  23       59.09      148.32     55.97 o 
   1   4  23      186.56      293.83     64.36 o 
   2   4  23      161.39      232.35     92.35 o 
   3   4  23        0.72      -54.90     43.36 o 
   4   4  23      292.38      379.57     57.12 o 
   5   4  23       65.25       74.26     50.96 o 
   6   4  23        0.82       15.02     77.66 o 
   7   4  23       31.96       -2.80     85.35 o 
   1   5  23     1341.07     1456.58    111.94 o 
   2   5  23      238.17      364.84     54.80 o 
   3   5  23      565.64      752.60     67.86 o 
   4   5  23       27.18       12.39     46.29 o 
   5   5  23      884.25      963.81    114.04 o 
   6   5  23       11.01       -4.47     51.77 o 
   0   6  23       36.13       89.55     53.17 o 
   1   6  23        5.83       19.59     53.17 o 
   2   6  23       92.67      135.38     48.33 o 
   3   6  23        0.59       41.74     72.76 o 
   4   6  23      253.63      253.72     53.29 o 
   5   6  23        3.94      -41.98     82.55 o 
   1   7  23      398.64      475.73     72.76 o 
   2   7  23      469.83      700.03    195.89 o 
   3   7  23      351.93      395.01     57.48 o 
   1   0  24       33.31      194.49     67.16 o 
   2   0  24     1076.19     1152.95    107.74 o 
   3   0  24      148.28      190.29     75.56 o 
   4   0  24     1943.33     2415.03    165.11 o 
   5   0  24        2.79      114.74     76.96 o 
   6   0  24      432.26      569.48     96.55 o 
   1   1  24       38.53       65.75     44.39 o 
   2   1  24       78.83       71.73     51.07 o 
   3   1  24        3.94       53.08     72.76 o 
   4   1  24       25.61        9.69     50.89 o 
   5   1  24        6.26       47.44     52.19 o 
   6   1  24       23.79      116.83     55.41 o 
   1   2  24       47.69      179.10     62.96 o 
   2   2  24      862.07     1158.63     76.11 o 
   3   2  24      100.70      236.18     53.40 o 
   4   2  24      269.48      426.11     60.36 o 
   5   2  24       24.90       76.94     52.37 o 
   6   2  24       74.14      110.57     55.74 o 
   1   3  24       22.34       55.97     55.97 o 
   2   3  24       82.95      166.98     48.03 o 
   3   3  24       47.58      128.25     54.57 o 
   4   3  24        0.25      -29.06     49.37 o 
   5   3  24        3.39      -20.92     50.09 o 
   6   3  24        3.92        6.74     51.09 o 
   0   4  24     1113.21     1452.38    110.54 o 
   1   4  24      282.13      263.05     65.76 o 
   2   4  24     1034.52     1249.65     80.27 o 
   3   4  24        7.93        2.63     47.40 o 
   4   4  24      112.79      176.05     53.75 o 
   5   4  24        2.81      -14.24     49.08 o 
   1   5  24      149.18      253.26     64.36 o 
   2   5  24      517.01      601.61     61.49 o 
   3   5  24       48.92       61.90     47.88 o 
   4   5  24        9.28       38.48    118.93 o 
   0   6  24       28.81      216.88     58.77 o 
   1   6  24        7.64       65.76     53.17 o 
   2   6  24      594.75      782.16     86.75 o 
   1   1  25      627.38      825.53     90.95 o 
   2   1  25      142.35      275.84     71.36 o 
   3   1  25      392.70      416.18     60.33 o 
   4   1  25      190.21      276.70     58.35 o 
   5   1  25      574.26      833.54     72.72 o 
   1   2  25       11.37       67.16     60.17 o 
   2   2  25       93.53      154.34     50.99 o 
   3   2  25      501.24      571.27     89.55 o 
   4   2  25       83.32      123.78     71.36 o 
   5   2  25        8.15      -12.98     76.96 o 
   1   3  25      127.44      177.70     61.57 o 
   2   3  25      227.95      373.10     56.57 o 
   3   3  25      930.81     1208.20     81.96 o 
   4   3  25       31.88       57.32     52.37 o 
   1   4  25      172.35      313.42     67.16 o 
   2   4  25      184.54      341.41     69.96 o 
   3   4  25        3.20       22.98     46.71 o 
   2   0  26      533.96     1018.62    104.94 o 
   3   0  26        1.10      139.92     75.56 o 
   2   1  26        1.38       50.31     47.46 o 
   2   2  26      260.54      391.78     75.56 o 
                                                 
